# Supplementary material for: Delineating the Rules for Structural Adaptation of Membrane-Associated Proteins to Evolutionary Changes in Membrane Lipidome
Source: Curr Biol. 2020 Feb 3;30(3):367–380.e8. doi: 10.1016/j.cub.2019.11.043 (PMC6997885; doi:10.1016/j.cub.2019.11.043)
Supplement: Data S1. Lipidomics, Gene Expression, and Bioinformatics Data, Related to STAR Methods — All data presented as Excel tables. (i) Detailed lipidomics dataset for comparison of wild type S. pombe and S. japonicus—whole lipidome species composition. (ii) Detailed lipidomic dataset—species composition of lipid classes. (iii) Average species composition calculated for the four major lipid classes (PC, PE, PI, and PS). (iv) MS/MS fragmentation data for PC, PE, PI, and PS in S. japonicus. (v) Average species composition calculated for the four major lipid classes (PC, PE, PI, and PS) and their species composition upon C18:1 and C10:0 supplementation. (vi) Detailed lipidomics dataset for comparison of S. pombe wild type, S. pombe fass.j. and S. pombe fass.j. cells supplemented with oleic acid—whole lipidome species composition. (vii) List of differential expressed genes in S. pombe wild type and S. pombe fass.j. cells grown at 24°C. (viii) List of differential expressed genes in S. pombe wild type and S. pombe fass.j. cells grown at 30°C. (ix) Fission yeast 1:1:1:1 OMA groups corresponding to single-TMH S. pombe proteins. [file mmc2.xlsx]

## Sheet: Table i
Table i. Detailed lipidomics dataset for comparison of wild type S. pombe and S. japonicus - whole lipidome species composition
Data are expressed as mol% of membrane lipids and given as mean ± SD, n = 5
****p<0.0001, ***p<0.001, **p<0.005, *p<0.05
	S. pombe		S. japonicus
Species name	avg	SD	avg	SD	p
PC [24:0]	0.0268339	0.0242458	0.816414	0.115454	3.92204e-07	****
PC [26:1]	0.0771069	0.0267103	0.176944	0.0330224	0.000768069	***
PC [26:0]	1.41115	0.467217	11.2004	1.04261	5.70851e-08	****
PC [28:2]	0.0304723	0.0154565	0.188336	0.012796	1.11392e-07	****
PC [28:1]	2.08989	0.13227	3.12679	0.306337	0.000118579	***
PC [28:0]	2.06077	0.364109	8.56247	0.357919	2.50159e-09	****
PC [30:1]	2.02282	0.17982	0.653383	0.065683	2.33949e-07	****
PC [30:0]	0.352651	0.103515	0.430254	0.0301867	0.146215
PC [32:2]	0.0484106	0.0117194	0.149466	0.00674222	1.66203e-07	****
PC [32:1]	0.479851	0.0353067	0.292565	0.0226232	8.5708e-06	****
PC [34:2]	1.0532	0.126775	2.2915	0.176918	1.37204e-06	****
PC [34:1]	2.41772	0.183417	1.87495	0.25597	0.00484904	**
PC [34:0]	0.00763508	0.00390628	0.356877	0.0155738	3.53345e-11	****
PC [36:4]	0.0127488	0.00403054	0.257362	0.0268856	3.88745e-08	****
PC [36:3]	0.560564	0.237279	2.86767	0.169966	1.07353e-07	****
PC [36:2]	23.4835	0.422221	3.38588	0.131271	9.80792e-14	****
PC [36:1]	0.279203	0.14973	0.34579	0.0257353	0.355772
PC [36:0]	0	0	0.179904	0.00541684	1.20424e-12	****
PC [42:2]	0.00313839	0.00130774	0.437664	0.0376646	5.49624e-09	****
PC [42:1]	0.0199202	0.00348768	0.420738	0.0170696	2.25881e-11	****
PC [44:2]	0	0	0.228914	0.0182407	2.80858e-09	****
PC [44:1]	0.0164594	0.00407324	0.214031	0.00567483	4.34424e-12	****
PC	36.4541	1.11549	38.4583	1.77374	0.0648989
PE [24:0]	0	0	0.0647602	0.00670449	2.22439e-08	****
PE [26:0]	0.000623507	0.00102121	1.39485	0.0593703	1.91958e-11	****
PE [28:2]	0	0	0.0184869	0.00594128	0.000117502	***
PE [28:1]	0.032213	0.00635315	0.594258	0.105126	2.23714e-06	****
PE [28:0]	0.00533992	0.00345491	2.90374	0.382544	1.49508e-07	****
PE [30:1]	0.0486502	0.0181564	0.258034	0.0618274	8.67107e-05	****
PE [30:0]	0.00521736	0.00417983	0.347113	0.0536275	5.84878e-07	****
PE [32:1]	0.0611656	0.00542449	0.0454787	0.0120375	0.0289535	*
PE [34:2]	0.106079	0.110286	0.363737	0.0273941	0.000965009	***
PE [34:1]	1.75617	0.173582	0.329774	0.0399156	9.69258e-08	****
PE [34:0]	0	0	0.251347	0.0241065	1.21724e-08	****
PE [36:4]	0.000115254	0.000257716	0.0340905	0.0102952	7.78961e-05	****
PE [36:3]	0.126609	0.0418999	0.983882	0.160217	2.82005e-06	****
PE [36:2]	13.2028	0.984652	1.94507	0.261505	7.69205e-09	****
PE [36:1]	0.0353523	0.0377804	0.218187	0.0295673	2.76344e-05	****
PE [36:0]	0	0	0.188825	0.017998	1.15903e-08	****
PE [38:3]	0.04136	0.0229833	0.113737	0.0465551	0.0142902	*
PE [42:2]	7.75435e-05	0.000173393	0.139366	0.0232356	9.1878e-07	****
PE [42:1]	0.00120151	0.000684686	0.0572396	0.0330323	0.00529218	*
PE [44:2]	0	0	0.123373	0.0261192	5.63513e-06	****
PE [44:1]	0.00146807	0.00113698	0.0773273	0.0402878	0.00296117	**
PE	15.4244	0.852055	10.4527	0.964037	2.49782e-05	****
PI [24:0]	0.000758517	0.000931982	0.327392	0.0119612	5.89095e-12	****
PI [26:0]	0.117987	0.0307103	11.9807	0.549346	3.79033e-11	****
PI [28:1]	0.0616218	0.00665426	0.809507	0.226072	7.66269e-05	****
PI [28:0]	0.508843	0.125983	20.9239	1.85828	8.20176e-09	****
PI [30:1]	0.0791951	0.00492886	0.184264	0.0222204	6.69503e-06	****
PI [30:0]	0.119222	0.0178681	2.40917	0.440373	2.74218e-06	****
PI [32:1]	0.256793	0.0184229	0.0675337	0.0141335	8.44379e-08	****
PI [32:0]	0.0164969	0.00975187	0.0772289	0.0202621	0.000309608	***
PI [34:2]	0.117783	0.0243143	0.83052	0.125564	1.60767e-06	****
PI [34:1]	15.2503	1.00833	1.09826	0.270468	1.5232e-09	****
PI [36:3]	0.0948401	0.0363749	0.0745119	0.00645718	0.253498
PI [36:2]	8.57316	0.290464	0.792946	0.0954243	1.01002e-11	****
PI [36:1]	3.44701	0.545461	0.804597	0.0618898	4.88889e-06	****
PI [42:2]	0.000115641	0.000107913	0.0231487	0.00501254	6.94183e-06	****
PI [42:1]	0.000683238	0.000462989	0.0159266	0.00371731	1.70975e-05	****
PI [44:2]	6.23509e-05	0.000139421	0.0118265	0.00602336	0.00239305	**
PI [44:1]	2.26636e-05	5.06773e-05	0.00894511	0.00314199	0.00022084	***
PI	28.6449	0.895676	40.4404	1.27289	1.49174e-07	****
PS [26:0]	0.00537315	0.00124439	0.695848	0.0676012	1.43408e-08	****
PS [28:2]	0	0	0.00119274	0.000378593	0.000107743	***
PS [28:1]	0.00321293	0.00112294	0.0533534	0.0106616	6.06934e-06	****
PS [28:0]	0.0133187	0.00152536	1.73598	0.241097	2.36091e-07	****
PS [30:1]	0.00239273	0.00126343	0.00869775	0.00589453	0.0475143	*
PS [30:0]	0.000786907	0.000354387	0.164345	0.0369836	9.22921e-06	****
PS [34:2]	0.024346	0.00425188	0.344468	0.0587514	1.94767e-06	****
PS [34:1]	3.86909	0.270327	0.446034	0.0445982	2.90974e-09	****
PS [36:3]	0.0360888	0.0140365	0.0519379	0.014142	0.113188
PS [36:2]	4.40994	0.319315	0.38803	0.0860758	3.60302e-09	****
PS [36:1]	0.135121	0.0209256	0.426497	0.0640092	1.08577e-05	****
PS	8.49967	0.562888	4.31638	0.523736	1.93031e-06	****
PA [24:0]	0.000428045	0.000341613	0.0137571	0.00469658	0.000225561	***
PA [26:0]	0.00375814	0.00276298	0.256253	0.0256121	1.98226e-08	****
PA [28:1]	0.00626084	0.00319256	0.0614936	0.0286066	0.0026489	**
PA [28:0]	0.00697951	0.00243964	0.250305	0.0757687	9.45327e-05	****
PA [30:1]	0.00530266	0.0017929	0.0121593	0.00172869	0.000272193	***
PA [30:0]	0.000261695	0.000314646	0.0159245	0.0054358	0.000202074	***
PA [34:2]	0.00745049	0.00266513	0.0427148	0.020877	0.0056513	*
PA [34:1]	0.0327731	0.0114899	0.042482	0.0158432	0.299541
PA [34:0]	6.12124e-05	0.000136875	0.0315599	0.00332277	2.59598e-08	****
PA [36:3]	0.00417519	0.00484312	0.107484	0.00394792	3.14232e-10	****
PA [36:2]	0.322868	0.0481786	0.16937	0.00672482	0.000106562	***
PA [36:1]	0.00920114	0.0040276	0.0136918	0.00267699	0.07152
PA [36:0]	0	0	0.0066916	0.000746309	3.99608e-08	****
PA [42:2]	0.000154484	0.000345437	0.1078	0.0187708	1.29273e-06	****
PA [42:1]	0.00238194	0.00210321	0.103049	0.00493558	1.14745e-10	****
PA [44:2]	0	0	0.0312822	0.0025551	3.41683e-09	****
PA [44:1]	0	0	0.0321785	0.0112526	0.000210387	***
PA	0.402056	0.04884	1.29819	0.0887724	4.44898e-08	****
PG [26:0]	9.08409e-05	0.000137636	0.00364173	0.000739992	5.6876e-06	****
PG [28:0]	0.000277804	0.000225899	0.00441903	0.00162589	0.000486369	***
PG [34:1]	0.0147047	0.00439345	0.00117684	0.000737018	0.00013921	***
PG [36:2]	0.0103722	0.00542496	0.00115909	0.000460587	0.00535846	*
PG	0.0254456	0.00936607	0.0103967	0.00265277	0.00860803	*
CL [52:0]	0	0	0.0282856	0.00982123	0.000200428	***
CL [54:0]	0.022548	0.0110478	0.168891	0.033099	1.36823e-05	****
CL [56:1]	0.000489202	0.000492945	0.032473	0.00520579	7.8669e-07	****
CL [56:0]	0	0	0.133348	0.0457368	0.000184307	***
CL [58:1]	0.00332931	0.00258012	0.0238905	0.0094704	0.0015737	**
CL [58:0]	0.000992686	0.000666503	0.0514066	0.0127322	2.11093e-05	****
CL [60:2]	0.00648095	0.00171571	0.0108059	0.00441635	0.0755369
CL [60:1]	0.0158667	0.0082576	0.0327465	0.00856907	0.0131605	*
CL [60:0]	0.000273746	0.000612115	0.00865629	0.00336081	0.000582662	***
CL [62:2]	0.0049841	0.00398938	0.040614	0.0175524	0.00220833	**
CL [62:1]	0.0839694	0.012006	0.0708678	0.0220627	0.277064
CL [64:3]	0.0516136	0.0158883	0.0103447	0.00351736	0.00046998	***
CL [64:2]	0.172836	0.0254018	0.0339502	0.0126332	4.30358e-06	****
CL [64:1]	0.0934423	0.0204726	0.030083	0.00640764	0.000168624	***
CL [66:3]	0.0589242	0.0171293	0.00200986	0.00116726	7.52929e-05	****
CL [66:2]	0.162195	0.0199724	0.00325595	0.00265735	1.09074e-07	****
CL [66:1]	0.0518441	0.00680976	0.00223814	0.00187362	2.69753e-07	****
CL [68:3]	0.126774	0.0232443	0.00258736	0.00213857	2.29033e-06	****
CL [70:4]	0.0802505	0.0244059	0.00152706	0.00135554	9.23129e-05	****
CL [70:3]	0.831307	0.123617	0.00226845	0.00111986	3.86213e-07	****
CL [72:4]	0.476234	0.0531143	0	0	3.9962e-08	****
CL [72:3]	0.688773	0.0361341	0.00452582	0.00638518	1.20561e-10	****
CL [72:2]	0.221549	0.0546131	0.000201695	0.000451003	1.76117e-05	****
CL	3.15468	0.296908	0.694977	0.108488	1.21386e-07	****
LPC [10:0]	0.049627	0.00755378	0.0684819	0.0319067	0.234468
LPC [16:1]	0.0178841	0.00144034	0.000275592	0.000306506	4.11912e-09	****
LPC [16:0]	0.0242028	0.0059719	0.0658356	0.0419072	0.059067
LPC [18:2]	0.00148954	0.000899496	0.00646642	0.00637014	0.121911
LPC [18:1]	0.706498	0.0575771	0.080784	0.0274484	1.96926e-08	****
LPC [18:0]	0.0032166	0.000903442	0.0290597	0.0242017	0.0441266	*
LPC [20:0]	0.0168447	0.00250339	0.0179392	0.00627199	0.726424
LPC	0.819762	0.073774	0.268842	0.11966	2.25328e-05	****
LPE [16:0]	0.000770889	0.000423654	0.00761602	0.00314202	0.00130838	**
LPE [18:1]	0.229867	0.0424915	0.0423116	0.0136276	1.34634e-05	****
LPE [18:0]	0	0	0.0160541	0.00704651	0.000936256	***
LPE [20:1]	0.048258	0.015496	0.00102998	0.001021	0.000137789	***
LPE [24:0]	0	0	0.00556614	0.00192903	0.000197875	***
LPE	0.278895	0.0490956	0.0725778	0.0237165	2.91056e-05	****
LPI [8:0]	2.00037e-05	4.47297e-05	0.00183699	0.00215575	0.0962699
LPI [10:0]	0.00223842	0.00293859	0.0703812	0.0410782	0.00604383	*
LPI [12:0]	0.000256273	0.000137594	0.00328112	0.00214621	0.0137007	*
LPI [16:0]	0.00784811	0.00453913	0.074251	0.0299112	0.00118195	**
LPI [18:2]	4.71287e-05	8.30707e-05	0.000469703	0.000509145	0.104373
LPI [18:1]	0.179579	0.0257017	0.0657015	0.0146057	2.55546e-05	****
LPI [18:0]	0.000660177	0.00065389	0.0725935	0.0138193	2.72727e-06	****
LPI	0.190649	0.028591	0.288515	0.0900204	0.0491562	*
LPS [16:0]	0.000529606	0.000316015	0.00222765	0.000812698	0.00243087	**
LPS [18:1]	0.0872054	0.0197702	0.00144834	0.00177465	1.09784e-05	****
LPS [18:0]	5.07663e-05	0.000113517	0.00479524	0.0018675	0.000470202	***
LPS	0.0877857	0.0196615	0.00847122	0.00366427	2.0661e-05	****
Cer [36:1:2]	0.000194184	0.000434209	0.179327	0.0513702	5.2514e-05	****
Cer [36:0:2]	0.000350143	0.000480017	0.0135031	0.00225264	1.33326e-06	****
Cer [36:1:3]	0.00133782	0.00146792	0.93434	0.0699469	1.73455e-09	****
Cer [44:0:3]	0.117029	0.0378079	0.0587644	0.0212852	0.0169999	*
Cer [44:0:4]	3.78221	0.437751	0.271655	0.0340443	9.81666e-08	****
Cer [46:0:4]	0.023554	0.00565318	0.0625103	0.0148208	0.000579488	***
Cer	3.92467	0.46886	1.5201	0.105804	3.65366e-06	****
IPC [36:1:2]	0.000328296	0.000308587	0.183354	0.0206671	4.40831e-08	****
IPC [36:0:2]	0	0	0.0116943	0.00472323	0.000549751	***
IPC [36:1:3]	6.15643e-05	0.000137662	0.418241	0.0561037	1.69816e-07	****
IPC [44:0:3]	0.000158811	9.95662e-05	0.0072622	0.00320904	0.00112472	**
IPC [44:0:4]	0.025077	0.00894045	0.0152937	0.0043938	0.0593618
IPC	0.0256257	0.00909047	0.635845	0.0606347	1.75703e-08	****
MIPC [36:1:2]	0	0	0.0143629	0.00227647	6.19244e-07	****
MIPC [36:0:2]	0.000293233	0.000470477	0.0191211	0.00354531	2.48143e-06	****
MIPC [36:1:3]	8.05175e-05	0.000111225	0.89165	0.149387	9.50315e-07	****
MIPC [44:0:3]	0.00201288	0.00130224	0.0317894	0.01206	0.000581224	***
MIPC [44:0:4]	2.06465	0.31654	0.558351	0.145843	1.09473e-05	****
MIPC [46:0:4]	0.000287576	0.00019069	0.0191173	0.0102619	0.00342688	**
MIPC	2.06733	0.315904	1.53439	0.293072	0.0244674	*
DG [24:0]	7.39972e-05	0.000165463	0.189681	0.0225397	6.59514e-08	****
DG [26:0]	0.0295524	0.0174352	1.0483	0.182926	1.67245e-06	****
DG [28:1]	0.0709382	0.0119806	0.550911	0.0899316	2.39059e-06	****
DG [28:0]	0.130478	0.0370554	1.65296	0.19957	1.61704e-07	****
DG [30:1]	0.0705747	0.0127067	0.1586	0.0226326	6.4044e-05	****
DG [30:0]	0.0528519	0.0159469	0.232715	0.0221963	4.46992e-07	****
DG [32:1]	0.0278991	0.00404578	0.148504	0.0276587	1.1088e-05	****
DG [32:0]	0.0113989	0.00382856	0.124791	0.0216792	2.92944e-06	****
DG [34:2]	0.0208418	0.00977159	0.289567	0.0420923	6.92255e-07	****
DG [34:1]	0.278071	0.00577978	0.412864	0.0717081	0.00303927	**
DG [34:0]	0.0180485	0.0020899	0.198068	0.0219302	8.27539e-08	****
DG [36:4]	0.00373809	0.00173535	0.124537	0.0241961	3.78361e-06	****
DG [36:3]	0.0486686	0.0139062	0.508003	0.0772669	1.10709e-06	****
DG [36:2]	1.35137	0.0283639	0.66762	0.113519	1.1176e-06	****
DG [36:1]	0.330877	0.0209537	0.407407	0.0392864	0.00492343	**
DG [36:0]	0.0229253	0.00400911	0.160259	0.0150795	4.62253e-08	****
DG [42:2]	6.92148e-05	0.000154769	0.156109	0.00659517	1.81029e-11	****
DG [42:1]	0.00334863	0.00175719	0.135779	0.0133054	1.88027e-08	****
DG [44:1]	0.00251073	0.00114695	0.0869317	0.00452769	1.54581e-10	****
DG	2.47424	0.110194	7.2536	0.676878	2.86559e-07	****
TG [36:1]	0.0116588	0.00446968	0.257039	0.0200163	4.10054e-09	****
TG [36:0]	0.0189369	0.0057968	0.930223	0.0490018	1.30204e-10	****
TG [38:2]	0.0203396	0.003927	0.0833052	0.00941846	7.35211e-07	****
TG [38:1]	0.0101272	0.00147509	0.300713	0.0181591	4.18333e-10	****
TG [38:0]	0.0126122	0.00243725	0.951483	0.0638955	8.07647e-10	****
TG [40:2]	7.54558e-05	7.50953e-05	0.115572	0.00842974	1.40011e-09	****
TG [40:1]	0.00612186	0.00183854	0.37793	0.0253653	8.35899e-10	****
TG [40:0]	0.00989844	0.00252509	1.08382	0.0842673	2.49487e-09	****
TG [42:2]	0.000792259	0.000446038	0.221687	0.0150225	8.01271e-10	****
TG [42:1]	0.0248499	0.00912564	0.677653	0.0492658	2.08633e-09	****
TG [42:0]	0.0302572	0.00525867	1.32155	0.114613	6.65302e-09	****
TG [44:3]	0.000233158	0.000288205	0.123106	0.019791	7.01754e-07	****
TG [44:2]	0.0825077	0.0370321	0.480315	0.0493037	5.21335e-07	****
TG [44:1]	0.147159	0.0275915	1.43007	0.107809	5.50166e-09	****
TG [44:0]	0.138027	0.0213731	1.20197	0.0384762	1.52206e-11	****
TG [46:3]	0	0	0.138556	0.0886699	0.00814941	*
TG [46:2]	0.157671	0.0202707	0.700524	0.0726756	2.23629e-07	****
TG [46:1]	0.607177	0.0997018	1.53641	0.0966781	3.93081e-07	****
TG [46:0]	0.330841	0.066686	0.670629	0.0525861	1.936e-05	****
TG [48:4]	0.0504951	0.0326172	0.111539	0.0262506	0.0115249	*
TG [48:3]	0.0112649	0.00370228	0.160307	0.0183026	9.95071e-08	****
TG [48:2]	0.146234	0.00884019	0.414684	0.0519287	3.1755e-06	****
TG [48:1]	0.213432	0.0346769	0.732642	0.141294	4.44615e-05	****
TG [48:0]	0.117255	0.0305012	0.406116	0.0610497	1.27809e-05	****
TG [50:2]	0.10069	0.0182149	0.703826	0.105944	1.52645e-06	****
TG [50:1]	0.157219	0.0266519	0.851358	0.174914	2.23609e-05	****
TG [50:0]	0.0682589	0.016916	0.307437	0.0306601	3.35012e-07	****
TG [52:4]	0.0147991	0.00874989	0.450827	0.0861225	3.47001e-06	****
TG [52:3]	0.12771	0.0258323	0.647662	0.101874	3.97495e-06	****
TG [52:2]	0.62079	0.130726	0.839853	0.203589	0.0775056
TG [52:1]	0.388451	0.0821015	0.399031	0.0648635	0.826803
TG [52:0]	0.0892433	0.0140299	0.264207	0.0279822	1.57132e-06	****
TG [54:6]	0.00926322	0.00926121	0.131999	0.0219501	2.92491e-06	****
TG [54:5]	0.0169287	0.0133444	0.272069	0.0452425	2.01886e-06	****
TG [54:4]	0.10879	0.0473105	0.595297	0.0989921	9.0451e-06	****
TG [54:3]	1.62517	0.271232	0.673618	0.112016	8.79924e-05	****
TG [54:2]	2.25628	0.419201	0.357277	0.0594117	8.30504e-06	****
TG [54:1]	0.410964	0.0659752	0.271947	0.0452222	0.00463326	**
TG [54:0]	0.0172559	0.00719627	0.134195	0.0223154	3.7397e-06	****
TG [56:3]	0.0490526	0.0126132	0.0412686	0.0114785	0.337313
TG [56:2]	0.0806282	0.0155132	0.075585	0.0194555	0.662446
TG [56:1]	0.0309475	0.00589578	0.0922892	0.0291711	0.00173523	**
TG [56:0]	0.00241863	0.00257285	0.0130825	0.00281125	0.000243811	***
TG	8.32282	1.32871	21.5507	1.65507	6.80706e-07	****
EE [18:2]	1.3076	0.263134	1.45354	0.422312	0.53034
EE [18:1]	9.96099	2.30584	8.44568	2.07742	0.306736
EE	11.2686	2.56194	9.89922	2.49636	0.416891
Ergosterol	9.14935	1.38199	7.5696	0.944177	0.0678196
Lanosterol	2.92775	0.364963	1.05054	0.195005	7.62735e-06	****
Sterols	12.0771	1.6859	8.62014	1.0902	0.00487609	**
Class composition
PC	36.4541	1.11549	38.4583	1.77374	0.0648989
PE	15.4244	0.852055	10.4527	0.964037	2.49782e-05	****
PI	28.6449	0.895676	40.4404	1.27289	1.49174e-07	****
PS	8.49967	0.562888	4.31638	0.523736	1.93031e-06	****
PA	0.402056	0.04884	1.29819	0.0887724	4.44898e-08	****
PG	0.0254456	0.00936607	0.0103967	0.00265277	0.00860803	*
CL	3.15468	0.296908	0.694977	0.108488	1.21386e-07	****
LPC	0.819762	0.073774	0.268842	0.11966	2.25328e-05	****
LPE	0.278895	0.0490956	0.0725778	0.0237165	2.91056e-05	****
LPI	0.190649	0.028591	0.288515	0.0900204	0.0491562	*
LPS	0.0877857	0.0196615	0.00847122	0.00366427	2.0661e-05	****
Cer	3.92467	0.46886	1.5201	0.105804	3.65366e-06	****
IPC	0.0256257	0.00909047	0.635845	0.0606347	1.75703e-08	****
MIPC	2.06733	0.315904	1.53439	0.293072	0.0244674	*
DG	2.47424	0.110194	7.2536	0.676878	2.86559e-07	****
TG	8.32282	1.32871	21.5507	1.65507	6.80706e-07	****
EE	11.2686	2.56194	9.89922	2.49636	0.416891
Sterols	12.0771	1.6859	8.62014	1.0902	0.00487609	**

## Sheet: Table ii
Table ii. Detailed lipidomic dataset - species composition of lipid classes
Data are expressed as mol% of the given lipid class and given as mean ± SD, n = 5
****p<0.0001, ***p<0.001, **p<0.005, *p<0.05
	S. pombe		S. japonicus
Species name	avg	SD	avg	SD	p
PC [24:0]	0.073243	0.0645545	2.12757	0.31256	5.3059e-07	****
PC [26:1]	0.21214	0.0752591	0.461855	0.0908324	0.00147597	**
PC [26:0]	3.86627	1.23294	29.0774	1.45392	1.85317e-09	****
PC [28:2]	0.0834761	0.0417095	0.489447	0.0161053	3.61929e-08	****
PC [28:1]	5.73652	0.384518	8.11551	0.432266	1.5827e-05	****
PC [28:0]	5.64104	0.880799	22.2791	0.775295	1.0659e-09	****
PC [30:1]	5.55089	0.485053	1.69628	0.102831	1.22267e-07	****
PC [30:0]	0.963374	0.261921	1.12199	0.110545	0.247473
PC [32:2]	0.132409	0.0301745	0.388796	0.0113977	1.02771e-07	****
PC [32:1]	1.31526	0.0683445	0.760018	0.0277413	1.57225e-07	****
PC [34:2]	2.88428	0.290205	5.96114	0.403321	7.15374e-07	****
PC [34:1]	6.62492	0.315639	4.86471	0.489588	0.000144043	***
PC [34:0]	0.0211623	0.0114367	0.929664	0.060357	7.62846e-10	****
PC [36:4]	0.0349043	0.0106894	0.671916	0.0906047	2.82406e-07	****
PC [36:3]	1.53406	0.637699	7.47483	0.633008	4.31162e-07	****
PC [36:2]	64.4574	1.87113	8.81279	0.377008	3.41177e-12	****
PC [36:1]	0.75999	0.391074	0.902649	0.101954	0.452689
PC [36:0]	0	0	0.469036	0.0343723	1.44537e-09	****
PC [42:2]	0.00860378	0.00352922	1.14314	0.144707	1.14693e-07	****
PC [42:1]	0.0545928	0.00888438	1.0968	0.0825882	2.81338e-09	****
PC [44:2]	0	0	0.597737	0.0716675	7.05133e-08	****
PC [44:1]	0.0454335	0.0128241	0.557598	0.0318825	7.17412e-10	****
PC	100	0	100	0
PE [24:0]	0	0	0.623206	0.076931	8.85992e-08	****
PE [26:0]	0.00427346	0.00715705	13.4088	0.940366	1.02222e-09	****
PE [28:2]	0	0	0.174827	0.0493192	4.66678e-05	****
PE [28:1]	0.209998	0.0470437	5.68191	0.834316	4.64609e-07	****
PE [28:0]	0.0346595	0.0216317	27.7122	1.82491	6.24667e-10	****
PE [30:1]	0.315275	0.112658	2.45646	0.527135	2.04142e-05	****
PE [30:0]	0.033302	0.0261578	3.32173	0.450603	2.02858e-07	****
PE [32:1]	0.396468	0.0263457	0.432882	0.104459	0.471432
PE [34:2]	0.692969	0.741941	3.50638	0.462494	9.28519e-05	****
PE [34:1]	11.4314	1.45308	3.19652	0.662703	2.90559e-06	****
PE [34:0]	0	0	2.40794	0.14415	2.8957e-10	****
PE [36:4]	0.000809387	0.00180984	0.321686	0.0721329	8.85271e-06	****
PE [36:3]	0.830751	0.299424	9.39284	0.994634	7.73235e-08	****
PE [36:2]	85.5365	2.25274	18.5894	1.49807	1.26248e-11	****
PE [36:1]	0.226215	0.23594	2.09602	0.304755	4.60786e-06	****
PE [36:0]	0	0	1.80787	0.0985338	1.37172e-10	****
PE [38:3]	0.269654	0.149674	1.06734	0.413286	0.00364399	**
PE [42:2]	0.000474724	0.00106151	1.3436	0.24857	2.03502e-06	****
PE [42:1]	0.00777729	0.00435082	0.555997	0.334529	0.00636337	*
PE [44:2]	0	0	1.17364	0.165445	2.49657e-07	****
PE [44:1]	0.0094346	0.00722608	0.728739	0.339601	0.00147319	**
PE	100	0	100	0
PI [24:0]	0.00272064	0.00340743	0.81008	0.036074	2.91577e-11	****
PI [26:0]	0.414026	0.119666	29.6258	1.00316	3.64241e-12	****
PI [28:1]	0.215355	0.025436	2.00789	0.577639	0.000120547	***
PI [28:0]	1.78612	0.494556	51.6787	3.1014	4.31764e-10	****
PI [30:1]	0.276856	0.0225627	0.456036	0.05715	0.00018402	***
PI [30:0]	0.417677	0.0739456	5.9849	1.21425	7.1443e-06	****
PI [32:1]	0.896612	0.0607695	0.167968	0.038758	1.55347e-08	****
PI [32:0]	0.058034	0.0350228	0.192219	0.0539889	0.00161827	**
PI [34:2]	0.409584	0.0742802	2.05849	0.338122	5.29208e-06	****
PI [34:1]	53.2031	2.25068	2.72674	0.705637	4.02311e-11	****
PI [36:3]	0.328182	0.11799	0.184324	0.0162726	0.0270437	*
PI [36:2]	29.9297	0.450891	1.96373	0.259055	2.55583e-14	****
PI [36:1]	12.0589	2.06121	1.99425	0.203143	4.55164e-06	****
PI [42:2]	0.000395544	0.000370049	0.057581	0.0137249	1.43994e-05	****
PI [42:1]	0.00242611	0.00168919	0.0396078	0.00994483	3.52106e-05	****
PI [44:2]	0.000215548	0.000481979	0.0294271	0.0152016	0.00263463	**
PI [44:1]	8.23797e-05	0.000184207	0.022282	0.00817286	0.000298484	***
PI	100	0	100	0
PS [26:0]	0.0628798	0.0116222	16.1805	1.02108	4.54585e-10	****
PS [28:2]	0	0	0.0279858	0.00980108	0.000212547	***
PS [28:1]	0.0380098	0.0141807	1.23778	0.200438	9.47112e-07	****
PS [28:0]	0.156574	0.0134541	40.1926	2.00798	7.07301e-11	****
PS [30:1]	0.0285192	0.0154778	0.211569	0.152558	0.0283937	*
PS [30:0]	0.00926804	0.00423613	3.78356	0.562294	3.83608e-07	****
PS [34:2]	0.287601	0.0554742	7.94243	0.510582	7.17039e-10	****
PS [34:1]	45.5129	0.349578	10.3855	0.868754	4.55264e-13	****
PS [36:3]	0.429551	0.179927	1.20602	0.289059	0.00093061	***
PS [36:2]	51.8683	0.418866	8.93188	1.27138	1.59043e-12	****
PS [36:1]	1.60643	0.324879	9.90023	1.12695	2.55843e-07	****
PS	100	0	100	0
PA [24:0]	0.107138	0.0890819	1.05139	0.31436	0.000195792	***
PA [26:0]	0.884977	0.549838	19.7202	1.05279	4.37906e-10	****
PA [28:1]	1.53203	0.762817	4.79142	2.29832	0.0168221	*
PA [28:0]	1.72544	0.544861	19.0827	4.81066	4.30193e-05	****
PA [30:1]	1.32558	0.453893	0.936518	0.11707	0.100557
PA [30:0]	0.068355	0.0905067	1.21052	0.350894	0.000107407	***
PA [34:2]	1.91156	0.792456	3.31869	1.63943	0.122264
PA [34:1]	8.24704	2.98627	3.30267	1.282	0.00933255	*
PA [34:0]	0.0145341	0.0324992	2.44618	0.363182	4.03378e-07	****
PA [36:3]	1.05024	1.20954	8.30875	0.611563	2.1781e-06	****
PA [36:2]	80.1188	3.24982	13.0701	0.464454	5.83758e-11	****
PA [36:1]	2.37307	1.17324	1.05558	0.19705	0.0383327	*
PA [36:0]	0	0	0.514817	0.0344085	6.95514e-10	****
PA [42:2]	0.0375281	0.0839155	8.28938	1.25657	4.62299e-07	****
PA [42:1]	0.603698	0.515387	7.96781	0.668449	4.95288e-08	****
PA [44:2]	0	0	2.41233	0.164765	8.26289e-10	****
PA [44:1]	0	0	2.521	0.978656	0.000424075	***
PA	100	0	100	0
PG [26:0]	0.252145	0.375493	35.5866	4.53795
PG [28:0]	1.15165	0.674398	41.8394	7.87899	1.24015e-07	****
PG [34:1]	59.1693	8.22983	11.3387	7.47616	2.95314e-06	****
PG [36:2]	39.4269	7.90041	11.2354	4.43668	1.13331e-05	****
PG	100	0	100	0	0.000117574	***
CL [52:0]	0	0	4.06376	1.27584	9.97788e-05	****
CL [54:0]	0.727422	0.369576	24.8474	7.03557	5.98715e-05	****
CL [56:1]	0.0159077	0.0172284	4.70541	0.65305	2.2766e-07	****
CL [56:0]	0	0	18.8032	4.09563	6.97568e-06	****
CL [58:1]	0.103312	0.0751456	3.32879	1.01518	0.000103497	***
CL [58:0]	0.0316639	0.0226438	7.42622	1.61902	7.25696e-06	****
CL [60:2]	0.207183	0.0611412	1.5569	0.610276	0.00116288	**
CL [60:1]	0.513344	0.269127	4.69862	0.95734	1.3332e-05	****
CL [60:0]	0.00767192	0.0171549	1.22493	0.327102	3.3186e-05	****
CL [62:2]	0.159401	0.12808	5.78293	2.19566	0.000445421	***
CL [62:1]	2.68245	0.460615	10.0023	1.8564	2.68066e-05	****
CL [64:3]	1.64002	0.475467	1.51167	0.52794	0.696827
CL [64:2]	5.48247	0.682179	4.95642	1.80596	0.559219
CL [64:1]	2.99662	0.733194	4.41796	1.09652	0.0425448	*
CL [66:3]	1.85688	0.427444	0.304107	0.183208	7.15444e-05	****
CL [66:2]	5.14008	0.429972	0.471444	0.383107	8.80859e-08	****
CL [66:1]	1.65044	0.222722	0.324441	0.241615	1.81867e-05	****
CL [68:3]	4.00253	0.512394	0.365506	0.315973	8.64903e-07	****
CL [70:4]	2.51987	0.611975	0.214275	0.18242	4.08916e-05	****
CL [70:3]	26.245	1.55212	0.335071	0.17909	3.06836e-10	****
CL [72:4]	15.079	0.550049	0	0	5.57503e-12	****
CL [72:3]	21.9575	1.99408	0.629021	0.808482	1.81437e-08	****
CL [72:2]	6.98123	1.29428	0.0295788	0.0661402	2.1515e-06	****
CL	100	0	100	0
LPC [10:0]	6.02775	0.379299	25.2933	4.38381	9.94132e-06	****
LPC [16:1]	2.18643	0.142007	0.150748	0.169485	3.24599e-08	****
LPC [16:0]	2.92128	0.449574	22.801	5.1435	2.56432e-05	****
LPC [18:2]	0.182217	0.109818	3.38853	3.97275	0.108887
LPC [18:1]	86.2359	0.807247	31.1353	3.12955	2.46182e-10	****
LPC [18:0]	0.387672	0.0815242	9.41597	4.7751	0.00288765	**
LPC [20:0]	2.05873	0.274361	7.81522	4.3382	0.0181132	*
LPC	100	0	100	0
LPE [16:0]	0.264491	0.124379	10.547	2.25041	7.31254e-06	****
LPE [18:1]	82.4628	4.4459	58.353	2.07065	4.17088e-06	****
LPE [18:0]	0	0	21.6367	3.38232	5.56588e-07	****
LPE [20:1]	17.2727	4.36104	1.27181	1.29429	4.93412e-05	****
LPE [24:0]	0	0	8.19138	3.18839	0.000431594	***
LPE	100	0	100	0
LPI [8:0]	0.00940626	0.021033	0.579057	0.530933	0.0433623	*
LPI [10:0]	1.08237	1.3607	22.9611	6.97045	0.000125981	***
LPI [12:0]	0.130201	0.0591125	1.03095	0.427806	0.0016156	**
LPI [16:0]	4.08994	2.00909	25.1767	2.8004	7.85007e-07	****
LPI [18:2]	0.0247602	0.0434709	0.155095	0.1516	0.101798
LPI [18:1]	94.3436	3.46634	24.0878	6.57389	2.6356e-08	****
LPI [18:0]	0.319687	0.298375	26.0093	3.4058	1.59448e-07	****
LPI	100	0	100	0
LPS [16:0]	0.622854	0.369319	27.665	8.0691	7.02054e-05	****
LPS [18:1]	99.2988	0.36292	13.509	14.4802	1.00783e-06	****
LPS [18:0]	0.0783716	0.175244	58.8259	11.6716	3.49163e-06	****
LPS	100	0	100	0
Cer [36:1:2]	0.00487606	0.0109032	11.6617	2.48499	5.93627e-06	****
Cer [36:0:2]	0.00857471	0.0117431	0.898243	0.198298	8.39607e-06	****
Cer [36:1:3]	0.035143	0.0403938	61.4682	1.95472	1.87504e-12	****
Cer [44:0:3]	2.93962	0.70998	3.82064	1.1438	0.181522
Cer [44:0:4]	96.4066	0.794172	18.0502	3.32115	2.30627e-11	****
Cer [46:0:4]	0.605175	0.164911	4.10093	0.83415	1.58507e-05	****
Cer	100	0	100	0
IPC [36:1:2]	1.27546	1.02858	29.0225	4.16905	5.14918e-07	****
IPC [36:0:2]	0	0	1.8045	0.644351	0.000242517	***
IPC [36:1:3]	0.301935	0.675148	65.6719	4.38104	7.80268e-10	****
IPC [44:0:3]	0.675931	0.502517	1.12269	0.470309	0.184718
IPC [44:0:4]	97.7467	1.61972	2.37836	0.558976	1.9422e-14	****
IPC	100	0	100	0
MIPC [36:1:2]	0	0	0.981582	0.314331	0.0001146	***
MIPC [36:0:2]	0.0148161	0.0248917	1.26888	0.291174	1.15427e-05	****
MIPC [36:1:3]	0.00460305	0.00630661	58.3347	2.98641	8.33413e-11	****
MIPC [44:0:3]	0.102596	0.0818044	2.16127	1.03623	0.00220108	**
MIPC [44:0:4]	99.8633	0.0757897	36.0434	2.57626	1.25614e-11	****
MIPC [46:0:4]	0.0146688	0.00976502	1.21019	0.494263	0.000640245	***
MIPC	100	0	100	0
DG [24:0]	0.00319623	0.00714699	2.61158	0.120203	3.65168e-11	****
DG [26:0]	1.18172	0.644915	14.3917	1.4565	7.37311e-08	****
DG [28:1]	2.8556	0.355436	7.56641	0.676453	7.40451e-07	****
DG [28:0]	5.23953	1.26704	22.8016	1.87849	1.25166e-07	****
DG [30:1]	2.84027	0.385671	2.17871	0.108999	0.00612091	*
DG [30:0]	2.12092	0.549558	3.21782	0.284141	0.00415039	**
DG [32:1]	1.12409	0.12431	2.0442	0.27951	0.000148729	***
DG [32:0]	0.466321	0.171833	1.74419	0.40261	0.000182733	***
DG [34:2]	0.832404	0.363659	3.97844	0.253088	2.47783e-07	****
DG [34:1]	11.2533	0.458761	5.67268	0.606016	1.90993e-07	****
DG [34:0]	0.7331	0.111519	2.75868	0.466171	1.29337e-05	****
DG [36:4]	0.151775	0.0705791	1.71806	0.281078	2.03137e-06	****
DG [36:3]	1.96106	0.545926	6.98256	0.51939	4.05602e-07	****
DG [36:2]	54.6915	2.32394	9.17354	0.915381	1.4478e-10	****
DG [36:1]	13.3761	0.700005	5.67485	0.907992	3.81354e-07	****
DG [36:0]	0.92744	0.162572	2.22758	0.322209	4.15487e-05	****
DG [42:2]	0.0027844	0.00622611	2.16906	0.243666	4.28321e-08	****
DG [42:1]	0.137822	0.0766478	1.88498	0.261618	5.48672e-07	****
DG [44:1]	0.101046	0.0457435	1.20339	0.0778979	3.50724e-09	****
DG	100	0	100	0
TG [36:1]	0.145297	0.0683232	1.1948	0.0804142	1.76628e-08	****
TG [36:0]	0.235523	0.0930188	4.34112	0.47118	5.81256e-08	****
TG [38:2]	0.245577	0.0433936	0.386103	0.0277805	0.000289921	***
TG [38:1]	0.125028	0.0297316	1.39781	0.0647687	1.70047e-10	****
TG [38:0]	0.158384	0.0555621	4.44718	0.594587	2.26833e-07	****
TG [40:2]	0.00080976	0.000790657	0.536761	0.0212277	1.08153e-11	****
TG [40:1]	0.0770031	0.031951	1.75739	0.109482	7.858e-10	****
TG [40:0]	0.123067	0.0473453	5.05898	0.645004	1.41206e-07	****
TG [42:2]	0.00977936	0.00579205	1.03093	0.0665938	5.89509e-10	****
TG [42:1]	0.30916	0.141428	3.14764	0.135191	8.88468e-10	****
TG [42:0]	0.373431	0.101096	6.1612	0.736226	1.20524e-07	****
TG [44:3]	0.0026385	0.00314947	0.571275	0.0840347	3.62225e-07	****
TG [44:2]	1.0262	0.550297	2.23351	0.223272	0.00188463	**
TG [44:1]	1.81562	0.509261	6.64711	0.419314	1.94698e-07	****
TG [44:0]	1.67311	0.255229	5.59697	0.347758	3.56829e-08	****
TG [46:3]	0	0	0.644356	0.411614	0.00807408	*
TG [46:2]	1.92694	0.356187	3.25693	0.323754	0.000265584	***
TG [46:1]	7.29767	0.331357	7.13601	0.154736	0.351865
TG [46:0]	3.95481	0.242232	3.11426	0.158511	0.000189576	***
TG [48:4]	0.614646	0.397152	0.515768	0.111065	0.606442
TG [48:3]	0.134478	0.0391838	0.743437	0.060907	6.6166e-08	****
TG [48:2]	1.78509	0.236326	1.92089	0.142418	0.30312
TG [48:1]	2.56436	0.0660832	3.38198	0.415143	0.00244795	**
TG [48:0]	1.41222	0.283854	1.8803	0.211325	0.0182115	*
TG [50:2]	1.20714	0.0591567	3.25575	0.303448	4.23793e-07	****
TG [50:1]	1.89452	0.210137	3.92542	0.521096	4.05625e-05	****
TG [50:0]	0.830897	0.199773	1.42532	0.0738254	0.000248149	***
TG [52:4]	0.16819	0.0837806	2.08421	0.317078	1.11954e-06	****
TG [52:3]	1.52535	0.103227	2.99685	0.340494	1.51693e-05	****
TG [52:2]	7.40695	0.609031	3.87769	0.803234	5.10056e-05	****
TG [52:1]	4.63471	0.397054	1.84229	0.164834	4.94641e-07	****
TG [52:0]	1.09334	0.227635	1.22506	0.0818176	0.258082
TG [54:6]	0.104254	0.0930243	0.609131	0.0586565	6.97717e-06	****
TG [54:5]	0.190534	0.132083	1.25551	0.1209	9.75947e-07	****
TG [54:4]	1.26012	0.398211	2.7471	0.264533	0.000117822	***
TG [54:3]	19.5158	0.605378	3.10853	0.299337	1.46214e-11	****
TG [54:2]	27.0513	1.62641	1.64872	0.158764	5.13239e-10	****
TG [54:1]	4.9444	0.27302	1.25495	0.120845	3.17468e-09	****
TG [54:0]	0.214567	0.0987188	0.619268	0.0596326	5.01945e-05	****
TG [56:3]	0.581472	0.0679809	0.189711	0.0412031	4.0925e-06	****
TG [56:2]	0.965334	0.0805276	0.34736	0.063612	8.87075e-07	****
TG [56:1]	0.371091	0.0250707	0.423493	0.111422	0.334921
TG [56:0]	0.0291482	0.0289863	0.0609372	0.0134951	0.056902
TG	100	0	100	0
EE [18:2]	11.6685	0.587456	14.5814	0.634304	6.70867e-05	****
EE [18:1]	88.3315	0.587456	85.4186	0.634304	6.70867e-05	****
EE	100	0	100	0
Ergosterol	24.3056	1.66134	12.1577	1.41741	1.63018e-06	****
Lanosterol	75.6944	1.66134	87.8423	1.41741	1.63018e-06	****
Sterols	100	1.42109e-14	100	0

## Sheet: Table iii
Table iii. Average species composition calculated for the four major lipid classes (PC, PE, PI and PS)
Data are expressed as mol% of sum of PC+PE+PI+PS and given as mean ± SD, n = 5
****p<0.0001, ***p<0.001, **p<0.005, *p<0.05
	S. pombe		S. japonicus
Species name	avg	SD	avg	SD	p
[24:0]	0.0309784	0.0281905	1.29032	0.134934	3.44879e-08	****
[26:1]	0.0866439	0.0301151	0.188922	0.0353361	0.00115538	**
[26:0]	1.72411	0.554226	26.9799	1.30649	1.74934e-10	****
[28:2]	0.0342191	0.0173284	0.222079	0.00919247	2.37936e-08	****
[28:1]	2.45661	0.149468	4.89364	0.429351	2.16234e-06	****
[28:0]	2.90648	0.524837	36.4335	1.91547	2.66307e-10	****
[30:1]	2.41842	0.20778	1.17902	0.0399255	1.09696e-06	****
[30:0]	0.536533	0.130776	3.57743	0.426403	3.39732e-07	****
[32:2]	0.0543556	0.0130637	0.159567	0.00712291	2.55996e-07	****
[32:1]	0.896099	0.0513711	0.43299	0.0288185	1.11939e-07	****
[32:0]	0.0185412	0.0109512	0.0824524	0.0216479	0.000365563	***
[34:2]	1.46121	0.237122	4.08905	0.343102	6.25762e-07	****
[34:1]	26.1648	1.09735	4.00223	0.557571	1.59371e-10	****
[34:0]	0.00858421	0.00442237	0.649356	0.0379781	2.82158e-10	****
[36:4]	0.0144593	0.00484739	0.311172	0.0391911	1.59524e-07	****
[36:3]	0.918614	0.366005	4.24705	0.327142	3.5469e-07	****
[36:2]	55.7969	1.09277	6.95227	0.429723	1.99237e-13	****
[36:1]	4.37752	0.680608	1.91647	0.150521	4.80299e-05	****
[36:0]	0	0	0.393667	0.0215405	1.41542e-10	****
[38:3]	0.0464473	0.0256802	0.121448	0.0497342	0.0171708	*
[42:2]	0.00374691	0.00153477	0.64077	0.0473418	1.6222e-09	****
[42:1]	0.0244887	0.00433737	0.527297	0.0306459	3.61495e-10	****
[44:2]	6.9832e-05	0.000156149	0.388741	0.0442543	4.70149e-08	****
[44:1]	0.0201793	0.00486701	0.320616	0.0477836	6.61898e-07	****
sum	100	4.14314e-14	100	1.74047e-14
Double bonds (mol% of PC, PI, PE, PS)
db=0	5.22523	1.22052	69.4067	1.37182	8.00442e-13	****
db=1	36.4448	0.928465	13.4612	0.985094	2.54378e-10	****
db=2	57.3505	0.882898	12.4525	0.614056	1.93544e-13	****
db=3	0.965061	0.382937	4.3685	0.362742	5.20705e-07	****
db=4	0.0144593	0.00484739	0.311172	0.0391911	1.59524e-07	****
Double bond Index	1.54099	0.0204923	0.527163	0.0238517	1.52662e-12	****
Chain length (mol% of PC, PI, PE, PS)
C24	0.0309784	0.0281905	1.29032	0.134934	3.44879e-08	****
C26	1.81075	0.580024	27.1688	1.29933	1.7297e-10	****
C28	5.39732	0.419914	41.5492	1.53459	2.49358e-11	****
C30	2.95495	0.155096	4.75645	0.414937	1.7172e-05	****
C32	0.968995	0.059578	0.67501	0.048102	2.61856e-05	****
C34	27.6346	1.25848	8.74064	0.836018	2.88819e-09	****
C36	61.1075	1.10298	13.8206	0.936267	1.36863e-12	****
C38	2.41842	0.20778	1.17902	0.0399255	1.09696e-06	****
C42	0.0282356	0.00357321	1.16807	0.0704839	3.78643e-10	****
C44	0.0202491	0.00482189	0.709357	0.0848849	8.82366e-08	****
Average Chain Length	35.5203	0.130624	29.8483	0.114389	1.37443e-12	****

## Sheet: Table iv
Table iv. MS/MS fragmentation data for PC, PE, PI and PS in S. japonicus
Species name	FA comp sn1/sn2	mol% of membrane lipids	isobar %
PC [24:0]	16:0/8:0	0.66946	82
	14:0/10:0	0.130626	16
	12:0/12:0	0.0163283	2
PC [26:1]	16:1/10:0	0.176944
PC [26:0]	16:0/10:0	11.2004
PC [28:2]	18:2/10:0	0.188336
PC [28:1]	18:1/10:0	3.12679
PC [28:0]	18:0/10:0	7.9631	93
	16:0/12:0	0.599373	7
PC [30:1]	20:1/10:0	0.0653383	10
	18:1/12:0	0.588045	90
PC [30:0]	20:0/10:0	0.107564	25
	18:0/12:0	0.322691	75
PC [32:2]	14:0/18:2	0.149466
PC [32:1]	14:0/18:1	0.292565
PC [34:2]	18:1/16:1	0.0687449	3
	16:0/18:2	2.22275	97
PC [34:1]	16:0/18:1	1.87495
PC [34:0]	26:0/8:0	0.0107063	3
	24:0/10:0	0.346171	97
PC [36:4]	18:2/18:2	0.257362
PC [36:3]	18:1/18:2	2.86767
PC [36:2]	18:1/18:1	3.04729	90
	18:0/18:2	0.338588	10
PC [36:1]	18:0/18:1	0.34579
PC [36:0]	26:0/10:0	0.179904
PC [42:2]	24:0/18:2	0.437664
PC [42:1]	24:0/18:1	0.420738
PC [44:2]	26:0/18:2	0.228914
PC [44:1]	26:0/18:1	0.214031
PE
PE [24:0]	16:0/8:0	0.0207233	32
	14:0/10:0	0.0330277	51
	12:0/12:0	0.0110092	17
PE [26:0]	18:0/8:0	0.0836911	6
	16:0/10:0	1.26931	91
	14:0/12:0	0.0418455	3
PE [28:2]	18:2/10:0	0.0184869
PE [28:1]	18:1/10:0	0.594258
PE [28:0]	18:0/10:0	2.61337	90
	16:0/12:0	0.290374	10
PE [30:1]	20:1/10:0	0.15482	60
	18:1/12:0	0.103214	40
PE [30:0]	20:0/10:0	0.242979	70
	18:0/12:0	0.104134	30
PE [32:1]	22:1/10:0	0.00591223	13
	20:1/12:0	0.0291063	64
	18:1/14:0	0.0100053	22
PE [34:2]	16:1/18:1	0.0290989	8
	16:0/18:2	0.334638	92
PE [34:1]	18:0/16:1	0.0164887	5
	16:0/18:1	0.313285	95
PE [34:0]	24:0/10:0	0.251347
PE [36:4]	18:2/18:2	0.0340905
PE [36:3]	18:1/18:2	0.983882
PE [36:2]	18:1/18:1	1.73111	89
	18:0/18:2	0.213958	11
PE [36:1]	18:0/18:1	0.218187
PE [36:0]	26:0/10:0	0.135954	72
	24:0/12:0	0.0528711	28
PE [38:3]	20:1/18:2	0.113737
PE [42:2]	24:0/18:2	0.139366
PE [42:1]	24:0/18:1	0.0572396
PE [44:2]	26:0/18:2	0.123373
PE [44:1]	26:0/18:1	0.0773273
PI
PI [24:0]	16:0/8:0	0.229174	70
	14:0/10:0	0.0851219	26
	12:0/12:0	0.0130957	4
PI [26:0]	18:0/8:0	0.958458	8
	16:0/10:0	11.0223	92
PI [28:1]	18:1/10:0	0.809507
PI [28:0]	18:0/10:0	18.413	88
	16:0/12:0	2.51086	12
PI [30:1]	20:1/10:0	0.0128985	7
	18:1/12:0	0.171365	93
PI [30:0]	20:0/10:0	0.0963668	4
	18:0/12:0	2.21644	92
	16:0/14:0	0.0963668	4
PI [32:1]	14:0/18:1	0.0675337
PI [32:0]	14:0/18:0	0.0772289
PI [34:2]	16:0/18:2	0.83052
PI [34:1]	16:0/18:1	1.09826
PI [36:3]	18:1/18:2	0.0745119
PI [36:2]	18:1/18:1	0.43612	55
	18:0/18:2	0.356826	45
PI [36:1]	18:0/18:1	0.804597
PI [42:2]	24:0/18:2	0.0231487
PI [42:1]	24:0/18:1	0.0159266
PI [44:2]	26:0/18:2	0.0118265
PI [44:1]	26:0/18:1	0.00894511
PS
PS [26:0]	18:0/8:0	0.0417509	6
	16:0/10:0	0.654097	94
PS [28:2]	18:2/10:0	0.00119274
PS [28:1]	18:1/10:0	0.0533534
PS [28:0]	18:0/10:0	1.52766	88
	16:0/12:0	0.208317	12
PS [30:1]	18:1/12:0	0.00869775
PS [30:0]	18:0/12:0	0.164345
PS [34:2]	16:0/18:2	0.344468
PS [34:1]	16:0/18:1	0.446034
PS [36:3]	18:1/18:2	0.0519379
PS [36:2]	18:1/18:1	0.147451	38
	18:0/18:2	0.240578	62
PS [36:1]	18:0/18:1	0.426497

## Sheet: Table v
Table v. Average species composition calculated for the four major lipid classes (PC, PE, PI and PS) and their species composition upon C18:1 and C10:0 supplementation
Samples: S. pombe WT, S. pombe WT supplemented with C18:1+C10:0, S. japonicus WT, S. japonicus WT supplemented with C18:1+C10:0
For average species composition data are expressed as mol% of sum of PC+PE+PI+PS and given as mean ± SD, n = 3
	S. pombe WT		S. pombe WT + C18:1+C10:0		S. japonicus WT		S. japonicus WT + C18:1+C10:0		p
Species name	avg	SD	avg	SD	avg	SD	avg	SD	S. pombe WT vs S. pombe WT + C18:1+C10:0	S. japonicus WT vs S. japonicus WT + C18:1+C10:0	S. pombe WT vs S. pombe WT + C18:1+C10:0	S. japonicus WT vs S. japonicus WT + C18:1+C10:0
Average profile
[24:0]	0.0949804	0.0191293	0.012373	0.00928069	2.53641	0.129302	0.428097	0.255302	0.00254011	0.000217343	**	***
[26:1]	0.445172	0.0409456	0.407769	0.0459207	1.02719	0.475368	0.275496	0.184917	0.351757	0.0631337
[26:0]	2.97036	0.301527	0.829481	0.66912	22.9865	0.302188	13.0554	1.47061	0.00721861	0.000331184	*	***
[28:2]	0.109771	0.00984028	0.192671	0.105589	0.421331	0.0512524	0.729478	0.120081	0.247184	0.0150006		*
[28:1]	4.45913	0.34853	6.71429	0.681925	11.0948	0.247525	20.3154	2.5196	0.00698049	0.00322901	*	**
[28:0]	4.45929	0.28529	0.66243	0.0944759	25.1895	0.4125	16.2952	1.58162	2.5806e-05	0.000706514	****	***
[30:2]	0.075592	0.00927338	0.0487439	0.00888313	0.253885	0.0265339	0.119457	0.0094591	0.0223327	0.00116906	*	**
[30:1]	4.08884	0.19208	4.90338	0.159504	5.62869	0.169198	3.1737	0.496781	0.00483164	0.00126134	**	**
[30:0]	1.0832	0.0374061	0.0313419	0.00713171	4.15641	0.12765	1.02543	0.217018	1.14184e-06	2.74811e-05	****	****
[32:2]	0.0993001	0.00127217	0.0467507	0.0121446	0.0819616	0.00881998	0.0485528	0.0392907	0.00173081	0.22408	**
[32:1]	1.7662	0.021548	1.4615	0.16626	1.20734	0.0372521	1.32551	0.129047	0.0345845	0.202231	*
[32:0]	0.0657761	0.00578338	0	0	0.276896	0.0141247	0.252043	0.0400652	3.91686e-05	0.368246	****
[34:3]	0.0333238	0.00612869	0.00319333	0.00316658	0.120942	0.00597153	0.0661767	0.0298369	0.00163649	0.0356171	**	*
[34:2]	3.38479	0.0782158	2.58601	0.164884	2.03779	0.0884212	1.688	0.279919	0.00162344	0.107983	**
[34:1]	21.3738	0.650804	11.6931	1.05293	3.6015	0.157041	4.8017	0.514568	0.000171912	0.018086	***	*
[34:0]	0.00174733	0.00158485	0.00093	0.00080885	1.0605	0.0697494	1.81066	0.488174	0.470801	0.0578946
[36:4]	0.0224867	0.0127448	0.000461187	0.000798799	0.170678	0.0178495	0.26153	0.086483	0.0404396	0.149339	*
[36:3]	1.61787	0.0253658	2.41965	0.134405	3.92379	0.188019	6.15621	1.08659	0.000529866	0.0247517	***	*
[36:2]	50.1172	0.52651	67.6806	0.665037	9.70654	0.426795	24.122	0.908679	3.60803e-06	1.55138e-05	****	****
[36:1]	3.54629	0.137402	0.000433199	0.000750323	2.21237	0.131241	1.55043	0.137994	1.4982e-06	0.00383456	****	**
[36:0]	0.000403751	0.000699318	0.000504039	0.000873022	0.937987	0.0490659	0.979133	0.236672	0.884114	0.782776
[38:2]	0.178412	0.00563797	0.282462	0.00536364	0.00119832	0.00113551	0.0421358	0.0203482	2.05999e-05	0.0253702	****	*
[42:2]	0.0030722	0.00140996	0.0107797	0.00695114	0.228974	0.012819	0.154729	0.0778333	0.132947	0.178387
[42:1]	0.00208275	0.00193315	0.00609872	0.00219558	0.45334	0.0535378	0.539267	0.103358	0.0761716	0.270181
[44:2]	0	0	0.00313725	0.00355981	0.23999	0.00371288	0.23508	0.0865108	0.201602	0.926494
[44:1]	0.000926947	0.000363158	0.00186	0.000239839	0.443445	0.0441163	0.549162	0.0870647	0.0205929	0.133895	*
delta mol% of PC,PI,PE,PS (treated - untreated)	S. pombe	S. japonicus
[24:0]	-0.0826074	-2.10831
[26:1]	-0.0374027	-0.751698
[26:0]	-2.14088	-9.93119
[28:2]	0.0828994	0.308147
[28:1]	2.25517	9.22062
[28:0]	-3.79686	-8.89428
[30:2]	-0.0268481	-0.134428
[30:1]	0.814544	-2.45499
[30:0]	-1.05185	-3.13098
[32:2]	-0.0525494	-0.0334088
[32:1]	-0.304694	0.118168
[32:0]	-0.0657761	-0.0248523
[34:3]	-0.0301304	-0.0547658
[34:2]	-0.798781	-0.349783
[34:1]	-9.68069	1.2002
[34:0]	-0.000817328	0.750152
[36:4]	-0.0220255	0.0908514
[36:3]	0.801783	2.23242
[36:2]	17.5634	14.4155
[36:1]	-3.54586	-0.661938
[36:0]	0.000100288	0.0411461
[38:2]	0.10405	0.0409375
[42:2]	0.00770746	-0.0742447
[42:1]	0.00401597	0.0859274
[44:2]	0.00313725	-0.00490955
[44:1]	0.000933056	0.105717
28:1/(36:2+36:3)	0.122796	0.553861

## Sheet: Table vi
Table vi. Detailed lipidomic dataset for comparison of S. pombe wild type, S. pombe fass.j. and S. pombe fass.j. supplemented with oleic acid - whole lipidome species composition
Data are expressed as mol% of membrane lipids and given as mean ± SD, n = 3.
****p<0.0001, ***p<0.001, **p<0.005, *p<0.05
	S. pombe WT		S. pombe fass.j.		S. pombe fass.j. + OA		p
Species name	avg	SD	avg	SD	avg	SD	WT vs fassj	WT vs fassj OA	fassj vs fassj OA	WT vs fassj	WT vs fassj OA	fassj vs fassj OA
PC [24:0]	0.0483693	0.00705049	0.0622524	0.0209508	0.00321005	0.00248422	0.337838	0.000471468	0.00835621		***	*
PC [26:1]	0.24242	0.00361403	0.404954	0.0372866	0.169208	0.0190873	0.00167826	0.00284501	0.000620331	**	**	***
PC [26:0]	1.48182	0.0460852	1.12026	0.180865	0.226262	0.0394242	0.0284295	3.61046e-06	0.00111691	*	****	**
PC [28:2]	0.0405309	0.00862016	0.135107	0.0165383	0.0203356	0.00508654	0.000926566	0.0250141	0.000327661	***	*	***
PC [28:1]	2.63845	0.30148	6.09022	0.658694	5.14609	0.436014	0.00117577	0.0012087	0.107209	**	**
PC [28:0]	2.29598	0.0682725	0.666408	0.0744187	0.858351	0.135935	9.75118e-06	8.15266e-05	0.0985044	****	****
PC [30:2]	0.0323643	0.00757388	0.0721209	0.0111475	0.00699124	0.00458961	0.00693675	0.00769266	0.00072636	*	*	***
PC [30:1]	2.31264	0.120973	2.54721	0.180757	2.06623	0.150674	0.135148	0.0917565	0.0240096			*
PC [30:0]	0.644278	0.04427	0.0614365	0.00540247	0.148634	0.0278682	2.25609e-05	8.07115e-05	0.00600399	****	****	*
PC [32:2]	0.0459285	0.00175349	0.0864538	0.00206694	0.0749972	0.010001	1.32103e-05	0.00771326	0.123941	****	*
PC [32:1]	0.521086	0.0120883	0.487231	0.0191897	0.405411	0.0320457	0.060974	0.00425982	0.0192015		**	*
PC [32:0]	0.0620112	0.000754436	0.0502078	0.0229778	0.00361402	0.00106993	0.424113	1.68204e-07	0.0247074		****	*
PC [34:3]	0.0109006	0.000467298	0.0308133	0.0121799	0.00302445	0.00113702	0.0473634	0.000375087	0.0170365	*	***	*
PC [34:2]	1.04732	0.0396282	1.34363	0.0510315	1.66234	0.0825704	0.00136025	0.000312307	0.00472043	**	***	**
PC [34:1]	2.16213	0.115265	0.63623	0.0601092	0.986029	0.0619829	3.45593e-05	9.94684e-05	0.00217223	****	****	**
PC [34:0]	0.00285796	0.00191979	0.265776	0.077077	0.0815045	0.0147472	0.00411257	0.000788637	0.015259	**	***	*
PC [36:4]	0.0104058	0.00439498	0.00469855	0.00103901	0.016061	0.00300452	0.0938102	0.139618	0.00346116			**
PC [36:3]	0.38236	0.0333018	0.658297	0.0932624	0.502205	0.0210662	0.00848469	0.00622161	0.0474576	*	*	*
PC [36:2]	15.219	0.947369	17.4197	1.24937	31.6393	0.507967	0.0718956	1.2129e-05	5.28894e-05		****	****
PC [36:1]	0.385847	0.0479403	0	0	1.14077	0.0988851	0.000153567	0.000285756	3.70185e-05	***	***	****
PC [36:0]	0.000504791	0.000874324	0.110394	0.0263853	0.00904444	0.00299869	0.00196224	0.0090682	0.00271462	**	*	**
PC [38:2]	0.169087	0.00124098	0.314067	0.0612924	0.388168	0.0132017	0.0149001	8.87409e-06	0.110058	*	****
PC [42:2]	0.000315121	0.000545806	0.239032	0.0685671	0.068215	0.0190696	0.00381227	0.00351499	0.0141776	**	**	*
PC [42:1]	0.0127012	0.000938391	0.201746	0.0535853	0.262526	0.039644	0.00363295	0.000400526	0.1894	**	***
PC [44:2]	0	0	0.0586736	0.0273498	0.0118142	0.00747676	0.0205501	0.0520734	0.0458116	*		*
PC [44:1]	0.00511515	0.000797476	0.11828	0.0279279	0.0917811	0.0128953	0.0021741	0.000313621	0.209967	**	***
PC	29.7744	1.23985	33.1852	1.47171	45.9921	1.01388	0.0372943	6.20627e-05	0.00024222	*	****	***
PE [24:0]	0.000143992	0.000249402	0.000536974	0.000335225	0	0	0.178631	0.373901	0.050102
PE [26:1]	0.00732682	0.00128405	0.0455883	0.00648098	0.00030798	0.00026681	0.000555427	0.000753222	0.000268384	***	***	***
PE [26:0]	0.0745461	0.00381063	0.0897154	0.00816246	0.000698949	0.000164292	0.0433863	4.71631e-06	4.63008e-05	*	****	****
PE [28:2]	0.000576234	0.000565709	0.0270997	0.00653087	0	0	0.00218272	0.152454	0.00198547	**		**
PE [28:1]	0.251932	0.0182789	0.915088	0.0112074	0.204132	0.01388	7.26828e-07	0.0226118	2.63934e-07	****	*	****
PE [28:0]	0.161213	0.0187648	0.0805897	0.00125663	0.010231	0.00256929	0.00175615	0.000159471	1.81379e-06	**	***	****
PE [30:2]	0.000628955	0.000763653	0	0	0	0	0.226869	0.226869				****
PE [30:1]	0.43649	0.0457016	0.51635	0.0499333	0.216645	0.0206055	0.110507	0.00161183	0.00065548		**	***
PE [30:0]	0.141445	0.0248221	0.00867654	0.00396494	0.0130417	0.00352371	0.0007924	0.000892003	0.227188	***	***
PE [32:1]	0.37728	0.045043	0.216769	0.0109242	0.156781	0.0143234	0.00388657	0.00127457	0.00448432	**	**	**
PE [34:2]	0.795933	0.169622	1.13648	0.197656	1.68754	0.0729817	0.0862416	0.00111781	0.0105772		**	*
PE [34:1]	2.70849	0.102514	0.809968	0.0192663	0.861165	0.0671713	6.03431e-06	1.27911e-05	0.27326	****	****
PE [34:0]	0	0	0.0287323	0.0097504	0	0	0.0069633		0.0069633	*	****	*
PE [36:4]	0.000155529	0.000269384	0.000447642	0.000428787	0.000174848	0.000302845	0.374266	0.938171	0.418971
PE [36:3]	0.374309	0.0189461	0.386327	0.0466087	0.166734	0.00279806	0.7003	4.74082e-05	0.00123597		****	**
PE [36:2]	12.8038	0.506947	11.687	0.199357	9.02109	0.100053	0.0237775	0.000222823	3.21725e-05	*	***	****
PE [36:1]	0.378489	0.0924673	0.00239385	0.0026511	0.192585	0.0236997	0.00214361	0.0279602	0.000159185	**	*	***
PE [36:0]	0	0	0.00831927	0.00335057	0	0	0.0126397		0.0126397	*	****	*
PE [38:3]	0.113643	0.0377773	0.0617327	0.0209677	0.0079096	0.00177554	0.105905	0.00838536	0.0114198		*	*
PE [42:2]	0.000496938	0.000860722	0.109303	0.0188955	0.00310422	0.00239375	0.000570053	0.15051	0.000643092	***		***
PE [42:1]	0.0319237	0.00490052	0.185856	0.0363315	0.079712	0.0201318	0.00189906	0.0161995	0.0114562	**	*	*
PE [44:2]	0	0	0.0534115	0.0104507	0.00155409	0.000920647	0.000899248	0.0430809	0.00102202	***	*	**
PE [44:1]	0.00843124	0.00354681	0.165194	0.0170418	0.10694	0.0146305	9.8634e-05	0.000345492	0.0108868	****	***	*
PE	18.6672	0.746891	16.5355	0.255302	12.7303	0.27548	0.00946407	0.000207176	6.19332e-05	*	***	****
PI [24:0]	0.0132462	0.00144447	0.0712149	0.013622	0.00212828	0.00107492	0.00184399	0.000433033	0.000937245	**	***	***
PI [26:1]	0.0185503	0.00144066	0.125918	0.00703002	0.0128928	0.00567394	1.31726e-05	0.169458	2.68288e-05	****		****
PI [26:0]	0.382294	0.0159326	1.361	0.287848	0.229548	0.0339947	0.00418008	0.0021379	0.00249587	**	**	**
PI [28:2]	0.0119157	0.000869223	0.0992365	0.00792866	0.000815443	0.000462192	4.55621e-05	4.05345e-05	2.7864e-05	****	****	****
PI [28:1]	0.255334	0.0110174	1.60106	0.095977	0.376474	0.0209253	1.7505e-05	0.000891389	2.72125e-05	****	***	****
PI [28:0]	0.97745	0.0284897	1.78152	0.219435	0.635379	0.071351	0.00325613	0.00152179	0.00100308	**	**	**
PI [30:2]	0.00875647	0.00101721	0.0331563	0.00389845	0.000365226	0.000375485	0.000466951	0.000179164	0.000131471	***	***	***
PI [30:1]	0.283075	0.0113979	0.720412	0.0391401	0.243768	0.0106071	4.93733e-05	0.0119439	3.43736e-05	****	*	****
PI [30:0]	0.28198	0.00743136	0.273574	0.016537	0.185251	0.0158342	0.466939	0.000663847	0.00260849		***	**
PI [32:2]	0.00426708	0.000978617	0.0438457	0.00486725	0.0231392	0.00440361	0.000159436	0.00192533	0.0054554	***	**	*
PI [32:1]	0.507035	0.011143	1.13163	0.0721553	0.868448	0.0428759	0.000120778	0.000145597	0.00557602	***	***	*
PI [32:0]	0.0367827	0.00158705	0.0149736	0.0068386	5.86545e-05	0.000101593	0.00576586	2.33461e-06	0.0194833	*	****	*
PI [34:2]	0.293182	0.00574537	0.623958	0.0369095	0.658409	0.0298562	0.000105417	3.15301e-05	0.277176	***	****
PI [34:1]	12.6736	0.504779	9.11935	0.56674	7.24873	0.44691	0.00125597	0.000153713	0.0109132	**	***	*
PI [36:3]	0.266446	0.00877586	0.36885	0.0619989	0.115759	0.00929576	0.0472201	3.39889e-05	0.00220107	*	****	**
PI [36:2]	9.24425	0.459546	7.53652	0.583981	7.00236	0.376249	0.0163957	0.00282817	0.253752	*	**
PI [36:1]	2.21648	0.166545	1.52845	0.0672572	3.73764	0.20919	0.00267766	0.000595047	6.38408e-05	**	***	****
PI [42:2]	3.90402e-05	6.76196e-05	0.200984	0.0520854	0.0267265	0.00828785	0.0026077	0.00506657	0.00461442	**	*	**
PI [42:1]	0.000448575	0.000347568	0.111941	0.0293316	0.0473477	0.00626442	0.00275665	0.000205289	0.0202946	**	***	*
PI [44:2]	0	0	0.128934	0.026926	0.0246708	0.0089094	0.00115389	0.00867228	0.0031194	**	*	**
PI [44:1]	0	0	0.0279266	0.00656941	0.00463266	0.00365749	0.00181275	0.09329	0.00582305	**		*
PI	27.4751	1.12834	26.9045	1.35575	21.4445	0.347353	0.605109	0.000901059	0.00250155		***	**
PS [24:0]	0.000470804	0.000214973	0.000332409	0.000575749	0	0	0.716386	0.0192142	0.373901		*
PS [26:0]	0.0629824	0.00393791	0.10263	0.0234794	0	0	0.0448121	1.01003e-05	0.00163181	*	****	**
PS [28:2]	0	0	0.0108711	0.00562152	0	0	0.0285822		0.0285822	*	****	*
PS [28:1]	0.0353773	0.000858082	0.326412	0.00492578	0.00437995	0.000649736	5.80382e-08	9.66518e-07	3.77544e-08	****	****	****
PS [28:0]	0.0880255	0.00547207	0.0776898	0.0089529	0.00209846	0.00100506	0.16318	1.16086e-05	0.000130367		****	***
PS [30:1]	0.0433401	0.000858282	0.167439	0.00630325	0.00185368	0.000866917	4.5763e-06	4.97473e-07	1.44853e-06	****	****	****
PS [30:0]	0.0197058	0.00395254	0.00221074	0.000887756	0	0	0.00170784	0.000988947	0.0125138	**	***	*
PS [34:2]	0.0999018	0.00765738	0.175386	0.0174268	0.0909679	0.00644733	0.00235337	0.197043	0.00140962	**		**
PS [34:1]	3.79227	0.0450917	1.07403	0.157794	0.808239	0.0714008	8.78604e-06	4.26841e-07	0.0565087	****	****
PS [36:3]	0.114466	0.00236011	0.165068	0.00657842	0.0405679	0.0115523	0.000232663	0.000408674	8.45155e-05	***	***	****
PS [36:2]	4.5488	0.032656	5.12176	0.498723	4.6062	0.35134	0.118042	0.792126	0.217098
PS [36:1]	0.480458	0.056565	0.0337007	0.00810488	0.234329	0.0253273	0.000172123	0.00234055	0.000197975	***	**	***
PS	9.2858	0.0811113	7.25752	0.697743	5.78863	0.407011	0.00748387	0.000128182	0.0345265	*	***	*
PA [24:0]	0.00233679	0.00288383	0.00251518	0.00183459	0.000582947	0.000686546	0.932313	0.363414	0.162723
PA [26:1]	0.00104059	0.000800422	0.0206612	0.000599267	0.000355551	0.000431721	4.47072e-06	0.262	1.16348e-06	****		****
PA [26:0]	0.0279996	0.0122407	0.0725073	0.0122876	0.000376017	0.000389753	0.0112928	0.0174417	0.000527997	*	*	***
PA [28:2]	0.000389594	0.000343885	0.015442	0.00217869	0.000437933	0.000162335	0.000293222	0.83652	0.000286069	***		***
PA [28:1]	0.0455255	0.0180387	0.366378	0.0335261	0.069217	0.00662413	0.000128112	0.0996021	0.00011326	***		***
PA [28:0]	0.0578262	0.0189911	0.0895016	0.00766634	0.00273492	0.00116045	0.0552935	0.00741062	4.17695e-05		*	****
PA [30:2]	0.00272891	0.00154378	0.0320672	0.00965906	0.00382735	0.00173227	0.00653868	0.458291	0.00757361	*		*
PA [30:1]	0.0542602	0.0197326	0.167594	0.0142574	0.0340868	0.00583708	0.00128468	0.164739	0.00011479	**		***
PA [30:0]	0.0280454	0.00915141	0.00608998	0.00322525	0	0	0.0172602	0.00605421	0.0307748	*	*	*
PA [32:2]	0.00267898	0.00247575	0.0361519	0.0280532	0.00115855	0.00095548	0.108616	0.377194	0.0969659
PA [32:1]	0.0114234	0.00583411	0.0263748	0.00293833	0.00112087	0.000255239	0.0166164	0.0378159	0.000120358	*	*	***
PA [32:0]	0.00136199	0.000711167	0.000212316	0.000367743	0	0	0.0676878	0.0294572	0.373901		*
PA [34:2]	0.0135428	0.00484479	0.0768152	0.0164169	0.0254305	0.0115057	0.0030565	0.174428	0.0113381	**		*
PA [34:1]	0.102909	0.0247586	0.0572514	0.00248383	0.0151596	0.00382323	0.033596	0.003728	8.94211e-05	*	**	****
PA [34:0]	0.000323974	0.000389411	0.00312297	0.00339278	0.000183171	0.000317262	0.228739	0.652694	0.20941
PA [36:3]	0.00608199	0.0031366	0.0481675	0.00421802	0.00322047	0.00264418	0.000156759	0.293535	9.76518e-05	***		****
PA [36:2]	0.377612	0.126228	0.977873	0.037441	0.597022	0.0914579	0.00139108	0.0713635	0.00261826	**		**
PA [36:1]	0.0624792	0.00654963	0.00757493	0.00627169	0.0258173	0.00536993	0.000467396	0.00169304	0.0186681	***	**	*
PA [36:0]	0.000126205	0.000119826	6.48635e-05	0.000112347	0	0	0.552984	0.142173	0.373901
PA [42:2]	0	0	0.00641882	0.00808716	0	0	0.241197		0.241197		****
PA [42:1]	0.0167935	0.00943124	0.0367078	0.00936858	0.0171127	0.00934596	0.0603848	0.968777	0.0623245
PA [44:2]	0.000213531	0.000230864	0.000288277	0.00049931	0	0	0.825499	0.184412	0.373901
PA [44:1]	0	0	0.0027233	0.00401289	0	0	0.305009		0.305009		****
PA	0.815699	0.255339	2.0525	0.0432676	0.797844	0.108472	0.00116571	0.916609	4.90915e-05	**		****
PG [26:0]	6.64651e-05	5.77338e-05	9.37104e-05	3.29145e-05	2.89963e-05	5.02231e-05	0.516857	0.444151	0.135354
PG [28:1]	8.38007e-05	0.000117916	0.00172842	0.00043486	0.000308276	5.93246e-05	0.00320257	0.0421569	0.00497758	**	*	**
PG [28:0]	0.000952935	0.000373411	0.000271512	0.000127068	0	0	0.0402486	0.0115095	0.0208183	*	*	*
PG [34:2]	1.28031e-05	2.21756e-05	0.000222623	0.000104259	0.000180638	3.52365e-05	0.0270408	0.00221303	0.544874	*	**
PG [34:1]	0.00644149	0.000785311	0.00349285	0.00107999	0.00155358	0.00107056	0.018703	0.00310298	0.0917462	*	**
PG [36:3]	0	0	5.11176e-05	5.02423e-05	0	0	0.152819		0.152819		****
PG [36:2]	0.00670046	0.000251244	0.0155949	0.000815394	0.0214172	0.00148155	5.53155e-05	7.08191e-05	0.0039709	****	****	**
PG	0.0142579	0.000858161	0.0214552	0.00220527	0.0234887	0.00250875	0.00622061	0.00381234	0.351141	*	**
CL [52:0]	2.31541e-05	4.01041e-05	0.00030981	0.000361118	0	0	0.243554	0.373901	0.211479
CL [54:0]	0.000727241	0.000691276	0.000392317	0.000679771	0.000172467	0.000102082	0.581841	0.241087	0.609112
CL [56:1]	0.00244605	0.00117223	0.0241153	0.00483084	0.00203611	0.000232071	0.00164877	0.584368	0.00138396	**		**
CL [56:0]	0	0	0	0	0	0					****	****
CL [58:2]	0.00121181	0.000639424	0.0336294	0.00553703	0.00494355	0.00194954	0.00054625	0.0345038	0.00106777	***	*	**
CL [60:2]	0.00580831	0.00164664	0.038358	0.00666771	0.0132272	0.000482506	0.00120022	0.0017004	0.00287175	**	**	**
CL [60:1]	0.0111179	0.00266687	0.0113714	0.00116242	0.00229633	0.00141523	0.887366	0.00717604	0.00101239		*	**
CL [62:2]	0.0310595	0.0035326	0.0877672	0.0117296	0.0387002	0.00238056	0.00131261	0.0359868	0.00207773	**	*	**
CL [64:3]	0.0242155	0.00195086	0.160149	0.0125936	0.107531	0.00705647	5.0509e-05	3.90766e-05	0.00321943	****	****	**
CL [64:2]	0.054285	0.00834373	0.0867589	0.00968273	0.0552105	0.00293787	0.0116864	0.865013	0.00569112	*		*
CL [64:1]	0.0214408	0.00368943	0.0014717	0.00081848	0.00122264	0.000460405	0.000791126	0.000708356	0.669826	***	***
CL [66:3]	0.0232982	0.00280257	0.0795626	0.00746766	0.0610065	0.00371324	0.00025764	0.000149358	0.0182437	***	***	*
CL [66:2]	0.0438069	0.00570087	0.035219	0.00146745	0.0279691	0.00354604	0.0648835	0.0150253	0.0307294		*	*
CL [66:1]	6.26855e-05	0.000108574	0	0	0	0	0.373901	0.373901				****
CL [68:3]	0.0238932	0.00328324	0.0520843	0.00368206	0.0562416	0.00345031	0.000584799	0.00029875	0.226749	***	***
CL [70:4]	0.0159209	0.00207407	0.0536262	0.00231227	0.0848263	0.00637113	3.02471e-05	5.83693e-05	0.00134092	****	****	**
CL [72:4]	0.101665	0.0150858	0.188045	0.0107148	0.391909	0.0352307	0.00127131	0.000195043	0.000661034	**	***	***
CL [72:3]	0.104246	0.0161832	0.0304065	0.00730977	0.0390665	0.0248192	0.00196984	0.0189366	0.59318	**	*
CL [72:2]	0.0176368	0.00561157	0.00180401	0.000909358	0.000712938	0.000644137	0.00849842	0.00656288	0.16516	*	*
CL	0.482864	0.0614676	0.88507	0.0687759	0.887072	0.0520369	0.00164695	0.000964016	0.969866	**	***
LPC [10:0]	0.262778	0.0127199	0.412495	0.0911093	0.161147	0.0187719	0.047882	0.00148411	0.00944775	*	**	*
LPC [12:0]	0.145207	0.0135381	0.0732781	0.0151688	0.0247529	0.00795998	0.00359381	0.000185578	0.00800749	**	***	*
LPC [16:1]	0.0724527	0.0116987	0.0228536	0.00129636	0.0185095	0.00587209	0.0018736	0.00203745	0.279033	**	**
LPC [16:0]	0.119186	0.034551	0.0156839	0.00412509	0.000848612	0.000776361	0.00673508	0.004051	0.00360682	*	**	**
LPC [18:2]	0.00346333	0.00372692	0.00421719	0.00151128	0.000326714	0.000565885	0.761701	0.222972	0.0139669			*
LPC [18:1]	1.51336	0.261094	0.87949	0.147494	1.02736	0.135402	0.0215576	0.0458323	0.270007	*	*
LPC [18:0]	0.0316701	0.0216048	0.000891788	0.00117494	0.00280107	0.00204838	0.0694039	0.082567	0.233988
LPC [20:0]	0.00444448	0.00141943	0.00452373	0.00288025	0.00363455	0.00219035	0.967953	0.619447	0.692287
LPC	2.15256	0.355117	1.41343	0.103056	1.23938	0.165432	0.0257662	0.0156378	0.196824	*	*
LPE [10:0]	0.047748	0.0140368	0.0617748	0.010954	0.00233792	0.00212126	0.244131	0.00518906	0.00076681		*	***
LPE [16:0]	0.05483	0.0103085	0.00682098	0.00245522	0.00152862	0.00183183	0.00142466	0.000912833	0.0402419	**	***	*
LPE [18:1]	2.01817	0.306227	1.21254	0.202252	0.648478	0.188693	0.0190668	0.00273756	0.0241854	*	**	*
LPE [18:0]	0.0220562	0.00941245	0.000610153	0.000265639	0.000270571	0.000468643	0.0168907	0.016077	0.336254	*	*
LPE [20:1]	0.644812	0.215161	0.115121	0.0525066	0.106782	0.011074	0.0143478	0.0123943	0.80114	*	*
LPE [24:0]	0	0	0.0196459	0.0127301	0.000336348	0.000317912	0.0556318	0.14082	0.0584047
LPE	2.78762	0.528434	1.41652	0.268273	0.759734	0.200235	0.0160334	0.00341017	0.0273226	*	**	*
											****	****
LPI [8:0]	0.00132123	0.000512843	0.0121031	0.00268445	0	0	0.00239936	0.0111408	0.00145111	**	*	**
LPI [10:0]	0.0312013	0.00427451	0.129498	0.0230391	0.0239361	0.00749457	0.00190575	0.218458	0.00165162	**		**
LPI [12:0]	0.0191993	0.00255643	0.0352544	0.00489579	0.00799984	0.00502761	0.00730804	0.0263125	0.00254372	*	*	**
LPI [14:0]	0.00153084	0.000910041	0.0166334	0.0034001	0.000307726	0.000135112	0.0017502	0.0826962	0.0011454	**		**
LPI [16:0]	0.0794167	0.0236775	0.103989	0.0204393	0.0158098	0.00602834	0.245249	0.0107474	0.00200635		*	**
LPI [18:2]	0.00358659	0.0015508	0.00950062	0.00317892	0.000467564	0.000404932	0.0442929	0.0280292	0.00814732	*	*	*
LPI [18:1]	0.816448	0.0381091	0.777462	0.112473	0.684994	0.111488	0.600015	0.125459	0.369067
LPI [18:0]	0.0108906	0.00356761	0.0474493	0.00555415	0.00595975	0.00314994	0.000660117	0.147173	0.000355084	***		***
LPI	0.963595	0.0215087	1.13189	0.143437	0.739475	0.133024	0.114832	0.0449783	0.0254813		*	*
LPS [10:0]	0.00313037	0.00434125	0.00321815	0.00154788	0	0	0.975265	0.279789	0.0227369			*
LPS [16:0]	0.0379441	0.0154211	0.00659651	0.00450349	9.08399e-05	0.000157339	0.0277929	0.0131438	0.0667263	*	*
LPS [18:1]	0.849586	0.15523	0.689136	0.0727357	0.47207	0.0816591	0.180302	0.020333	0.0263408		*	*
LPS [18:0]	0.000887727	0.000864103	0.000166887	0.000147846	0	0	0.2275	0.149788	0.122237
LPS	0.891548	0.163398	0.699118	0.0784273	0.47216	0.081783	0.139769	0.0164636	0.0256013		*	*
LPA [16:0]	0.000858438	0.000613192	0.000117333	0.000105771	0	0	0.108097	0.0723877	0.127067
LPA [18:1]	0.0782119	0.0125482	0.0630962	0.00677628	0.0378609	0.00388795	0.14027	0.00600471	0.00500901		*	*
LPA [18:0]	0.0016554	0.00125793	0.000349378	0.000214775	0.000105103	0.000182043	0.150978	0.10219	0.207322
LPA	0.0807257	0.011505	0.0635629	0.00684745	0.037966	0.00370737	0.0905799	0.00359492	0.00470048		**	**
LPG [10:0]	3.6284e-05	3.24072e-05	0	0	0	0	0.124484	0.124484				****
LPG [18:1]	0.00149758	0.000491063	0.00188724	0.00086907	0.000454552	0.000507826	0.536047	0.0628124	0.0692955
LPG	0.00153387	0.000459636	0.00188724	0.00086907	0.000454552	0.000507826	0.56731	0.0524807	0.0692955
Cer [36:1:2]	0.000183244	0.000317387	0.000497871	0.000862339	0.00013234	0.00022922	0.585052	0.832861	0.517155
Cer [36:0:2]	7.67967e-05	0.000133016	0.00311321	0.00485424	0.000221015	0.000382809	0.339719	0.570995	0.361724
Cer [36:1:3]	0.00126621	0.000724449	0.00272227	0.00471511	0.0014616	0.000856935	0.625012	0.777993	0.672293
Cer [36:0:3]	0.00144614	0.000969921	0.00499762	0.00865612	0.00189328	0.00177235	0.519018	0.72098	0.575694
Cer [38:1:2]	0.340603	0.0338515	0.723527	0.017435	0.773846	0.026525	6.37755e-05	6.33344e-05	0.0515999	****	****
Cer [38:0:2]	0.195363	0.0433878	1.15719	0.0390509	1.03573	0.0562386	8.97109e-06	3.34914e-05	0.037203	****	****	*
Cer [38:1:3]	0.793218	0.0620174	0.512768	0.0585925	0.814792	0.021431	0.00470142	0.599485	0.00110681	**		**
Cer [38:0:3]	0.0584548	0.00814022	0.309563	0.0521876	0.544615	0.0285913	0.00118598	9.24326e-06	0.0023881	**	****	**
Cer [44:0:3]	0.141004	0.0182971	0.322272	0.13943	0.28611	0.0594573	0.0893489	0.0156027	0.700636		*
Cer [44:0:4]	1.79891	0.240767	1.32573	0.227844	2.37294	0.233933	0.0687642	0.0414826	0.00514178		*	*
Cer	3.33053	0.326349	4.36237	0.43846	5.83175	0.239455	0.0307949	0.00043181	0.0070105	*	***	*
IPC [36:1:2]	0.000160882	0.000150981	0.000934454	0.000620035	0.000183412	0.000163197	0.1037	0.869196	0.112351
IPC [36:0:2]	0	0	0.000300139	0.000322069	0	0	0.181803		0.181803		****
IPC [36:1:3]	0	0	0	0	0	0					****	****
IPC [36:0:3]	0.0278122	0.00624856	0.0255149	0.00321353	0.0822931	0.0301897	0.601456	0.0376286	0.0316983		*	*
IPC [38:1:2]	0.0358712	0.00510378	0.164001	0.0028346	0.0542567	0.00431221	2.86022e-06	0.00886596	3.2434e-06	****	*	****
IPC [38:0:2]	0	0	0.40282	0.011157	0.101028	0.00593596	3.91666e-07	7.88471e-06	2.04209e-06	****	****	****
IPC [38:1:3]	0.11752	0.00712225	0.274687	0.011095	0.116648	0.00398364	3.25035e-05	0.862221	2.03863e-05	****		****
IPC [38:0:3]	0.0024989	0.000604651	0.278653	0.00601968	0.102604	0.00522034	1.53409e-07	5.03264e-06	2.78478e-06	****	****	****
IPC [44:0:3]	0.00424387	0.00166989	0.0442882	0.00289625	0.0399246	0.00535351	3.18923e-05	0.000385392	0.282185	****	***
IPC [44:0:4]	0.13323	0.02742	0.107551	0.00938111	0.278766	0.0326772	0.199632	0.00410519	0.000951446		**	***
IPC	0.321337	0.0431635	1.29875	0.0240018	0.775704	0.0435748	4.32139e-06	0.000212668	5.34774e-05	****	***	****
MIPC [36:1:2]	0	0	0	0	0	0					****	****
MIPC [36:0:2]	0	0	5.07732e-05	8.79417e-05	0	0	0.373901		0.373901		****
MIPC [36:1:3]	0.00139002	0.00138358	5.40962e-05	9.36974e-05	0	0	0.170528	0.156818	0.373901
MIPC [36:0:3]	0	0	0	0	0	0					****	****
MIPC [36:0:4]	0	0	0	0	0.00181561	0.00178881		0.153575	0.153575
MIPC [44:0:3]	0.0182611	0.00696758	0.205832	0.0129198	0.101868	0.0096097	2.4668e-05	0.000259134	0.000363976	****	***	***
MIPC [44:0:4]	2.91939	0.870558	2.54497	0.2425	2.36255	0.289909	0.512672	0.352506	0.450195
MIPC [46:0:4]	0.016126	0.00715757	0.0197863	0.00158205	0.0130757	0.00386398	0.435891	0.551404	0.0496262			*
MIPC	2.95517	0.883378	2.7707	0.250864	2.47931	0.301508	0.745426	0.427107	0.267597
DG [22:0]	0.000153582	0.000266011	0.000193596	0.000335318	0	0	0.879216	0.373901	0.373901
DG [24:0]	0.000839657	0.000769039	0.000925349	0.000331859	0	0	0.86796	0.131584	0.00846359			*
DG [26:1]	0.00525049	0.00405841	0.00718026	0.00283695	0.000948388	0.00164266	0.536671	0.163984	0.0301409			*
DG [26:0]	0.119371	0.00577587	0.0568645	0.0258118	0.000720317	0.000665089	0.0149368	3.82325e-06	0.0196691	*	****	*
DG [28:1]	0.223963	0.00237794	0.347532	0.0945803	0.29922	0.0550248	0.0864688	0.0770973	0.487052
DG [28:0]	0.398909	0.0208886	0.176065	0.040176	0.106072	0.0247076	0.00103937	9.67038e-05	0.0619559	**	****
DG [30:1]	0.210239	0.00048942	0.119114	0.0323281	0.0901066	0.0131619	0.00815085	9.38062e-05	0.223446	*	****
DG [30:0]	0.159	0.00747897	0.0107958	0.00210941	0.00505828	0.00109745	5.0081e-06	3.85508e-06	0.0139257	****	****	*
DG [32:1]	0.0532786	0.00573958	0.0245602	0.00496401	0.0158736	0.00392698	0.00280108	0.000738906	0.0762318	**	***
DG [32:0]	0.154945	0.0123983	0.162716	0.0141631	0.137363	0.00602907	0.514128	0.0917356	0.0462687			*
DG [34:2]	0.00133602	0.00121126	0	0	0	0	0.128679	0.128679				****
DG [34:1]	0.529649	0.039779	0.22816	0.0210676	0.173067	0.0123273	0.000315485	0.000120359	0.0174023	***	***	*
DG [34:0]	0.330713	0.0313129	0.398324	0.0509363	0.30779	0.00766985	0.121754	0.285564	0.0382437			*
DG [36:4]	0.000504063	0.000873063	0.000472793	0.000818901	0	0	0.966079	0.373901	0.373901
DG [36:3]	0.0628683	0.0142891	0.028767	0.0042757	0.0142084	0.00432424	0.0166763	0.00484797	0.0142993	*	**	*
DG [36:2]	1.87759	0.142111	0.927197	0.148191	1.87003	0.155724	0.00131299	0.953463	0.00161091	**		**
DG [36:1]	0.714386	0.0731701	0.312896	0.0631435	0.529443	0.107319	0.00197714	0.0692302	0.0394648	**		*
DG [36:0]	0.185873	0.0160727	0.208625	0.0212723	0.168008	0.00121407	0.213452	0.127312	0.0298821			*
DG [42:2]	0.000491971	0.000852119	0.00562522	0.00589698	0	0	0.209919	0.373901	0.173832
DG [42:1]	0.00275188	0.00119249	0.0028542	0.00176697	0.00313313	0.00358497	0.937739	0.869742	0.909616
DG [44:1]	0.000672548	0.000620364	0.00295534	0.00134483	0.000518961	0.000898866	0.0558219	0.819543	0.059494
DG	5.03278	0.176155	3.02182	0.287654	3.72156	0.321644	0.000496265	0.00345618	0.0483806	***	**	*
TG [36:1]	0.0549896	0.00420287	0.0264209	0.00802443	0.0369396	0.00473276	0.00546097	0.00782064	0.122166	*	*
TG [36:0]	0.0551857	0.00192549	0.0156439	0.00718343	0.00545754	0.00112662	0.000772477	2.68817e-06	0.0722576	***	****
TG [38:2]	0.0395412	0.00348899	0.00197237	0.000885544	0.00853662	0.00439286	5.5057e-05	0.000665354	0.0641739	****	***
TG [38:1]	0.0501409	0.00150382	0.028808	0.00889077	0.0439775	0.00437131	0.0148801	0.0820923	0.0568615	*
TG [38:0]	0.0314262	0.00288439	0.00792768	0.00348463	0.00589122	0.00083483	0.000844718	0.000123659	0.380662	***	***
TG [40:2]	0.000519236	0.000334682	0.000261022	0.000279299	0.000432828	6.54607e-05	0.362888	0.683424	0.35817
TG [40:1]	0.0279301	0.00273056	0.0189247	0.00574467	0.032477	0.00395015	0.0702753	0.176346	0.0281242			*
TG [40:0]	0.0217933	0.00263416	0.00344283	0.00131914	0.00187798	0.000243314	0.000418583	0.000199651	0.113422	***	***
TG [42:2]	0.010319	0.0027097	0.00865916	0.00515897	0.0158406	0.00585445	0.647617	0.212352	0.186151
TG [42:1]	0.0668185	0.00598436	0.0207116	0.008014	0.0280324	0.00354511	0.0013337	0.000642875	0.22145	**	***
TG [42:0]	0.0469758	0.00510484	0.00701747	0.00253065	0.00142512	0.000319404	0.000263573	0.000103081	0.0191457	***	***	*
TG [44:3]	0.00564579	0.00268466	0.000138148	0.000120532	0.000163222	0.000144554	0.0238035	0.0241858	0.828829	*	*
TG [44:2]	0.289817	0.0278894	0.071924	0.015719	0.219016	0.0218852	0.000296313	0.0258371	0.000697877	***	*	***
TG [44:1]	0.296539	0.0187514	0.0716163	0.0195856	0.0904829	0.0105118	0.000136365	7.70956e-05	0.215481	***	****
TG [44:0]	0.16966	0.0102848	0.0282329	0.00998688	0.0117225	0.000519388	6.88049e-05	1.19365e-05	0.045949	****	****	*
TG [46:3]	0.0205829	0.00549147	0.0152438	0.00451391	0.0391274	0.000957001	0.263172	0.00450052	0.000856498		**	***
TG [46:2]	0.432168	0.0416039	0.268428	0.0750954	1.56219	0.162092	0.0298353	0.000305596	0.000232407	*	***	***
TG [46:1]	0.73161	0.0510212	0.212877	0.0486629	0.416049	0.0650356	0.000218493	0.00271197	0.0123265	***	**	*
TG [46:0]	0.296204	0.0240235	0.054789	0.0143962	0.0402208	0.0071976	0.000117226	6.01268e-05	0.192017	***	****
TG [48:3]	0.0121111	0.000663589	0.00279802	0.00137785	0.0100169	0.00314983	0.00045703	0.322834	0.0220262	***		*
TG [48:2]	0.279109	0.027367	0.108595	0.0192741	0.418534	0.0325937	0.00091064	0.00475945	0.000143727	***	**	***
TG [48:1]	0.277202	0.0208455	0.0531373	0.0101689	0.0812665	0.00951532	7.47505e-05	0.000121009	0.024931	****	***	*
TG [48:0]	0.118201	0.0147841	0.0675625	0.00884506	0.0489099	0.00411443	0.00702646	0.00144299	0.0296044	*	**	*
TG [50:2]	0.11593	0.014247	0.0565645	0.0114604	0.134351	0.00817899	0.00491658	0.124062	0.000666318	**		***
TG [50:1]	0.140877	0.0140992	0.0599495	0.010518	0.0533387	0.00205561	0.00134381	0.000441592	0.345522	**	***
TG [52:4]	0.00348039	0.001205	0.00165096	0.000643852	0.0130638	0.00300151	0.0812	0.00682878	0.00299216		*	**
TG [52:3]	0.120863	0.0126726	0.0785365	0.00818492	0.525089	0.016881	0.00828187	4.92719e-06	2.06874e-06	*	****	****
TG [52:2]	0.513914	0.0604867	0.148897	0.0277413	0.28944	0.020386	0.000685017	0.00367342	0.00211074	***	**	**
TG [52:1]	0.282482	0.0289159	0.181615	0.0270501	0.212668	0.0210185	0.0115803	0.0277176	0.191484	*	*
TG [54:6]	0.000684316	0.000293193	0.000229963	0.000231502	0.000574567	0.000511569	0.102885	0.763304	0.347709
TG [54:5]	0.00414255	0.00155644	0.0020323	0.000432626	0.00312348	0.0018256	0.0864344	0.502699	0.370748
TG [54:4]	0.104218	0.0147396	0.0331709	0.00144171	0.165126	0.00174587	0.00114585	0.00207014	5.77529e-08	**	**	****
TG [54:3]	1.51794	0.228152	0.447249	0.0800698	4.85092	0.214801	0.00155367	5.10805e-05	4.86625e-06	**	****	****
TG [54:2]	1.39919	0.182666	0.158693	0.0410076	0.644025	0.0864895	0.000328994	0.00293702	0.000927043	***	**	***
TG [54:1]	0.229852	0.0231187	0.0799578	0.00938071	0.0886112	0.00454653	0.000481655	0.000485841	0.223871	***	***
TG [56:3]	0.0465409	0.00699405	0.0115677	0.00435112	0.079196	0.0041118	0.00182109	0.00222599	4.02334e-05	**	**	****
TG [56:2]	0.0660304	0.00336847	0.0328933	0.00556403	0.0575999	0.00594916	0.000910207	0.099551	0.00628211	***		*
TG [56:1]	0.0531469	0.00118503	0.0630363	0.010703	0.0538497	0.00185373	0.186894	0.609527	0.216826
TG	7.93378	0.79346	2.45117	0.487715	10.2896	0.629088	0.000521306	0.0157385	6.93055e-05	***	*	****
EE [18:2]	1.36109	0.0550374	1.06172	0.150281	1.47941	0.258329	0.0316762	0.48112	0.0727054	*
EE [18:1]	10.3078	0.520174	13.159	1.49725	14.9981	1.75612	0.0356741	0.011373	0.239618	*	*
EE [18:0]	0.395934	0.0602327	0.414241	0.10097	0.168451	0.11992	0.800733	0.0425547	0.0532259		*
EE	12.0648	0.527951	14.635	1.67995	16.646	1.91706	0.0648021	0.0162584	0.243566		*
Ergosterol	9.42012	0.0741555	15.2767	0.946085	6.30093	1.02017	0.000433954	0.00616253	0.000365185	***	*	***
Lanosterol	2.12177	0.252235	1.90569	0.0800365	0.815656	0.148088	0.230172	0.001505	0.000359878		**	***
Sterols	11.5419	0.236879	17.1824	1.02019	7.11659	1.16327	0.000735191	0.00296277	0.000353415	***	**	***
Class
PC	29.7744	1.23985	33.1852	1.47171	45.9921	1.01388	0.0372943	6.20627e-05	0.00024222	*	****	***
PE	18.6672	0.746891	16.5355	0.255302	12.7303	0.27548	0.00946407	0.000207176	6.19332e-05	*	***	****
PI	27.4751	1.12834	26.9045	1.35575	21.4445	0.347353	0.605109	0.000901059	0.00250155		***	**
PS	9.2858	0.0811113	7.25752	0.697743	5.78863	0.407011	0.00748387	0.000128182	0.0345265	*	***	*
PA	0.815699	0.255339	2.0525	0.0432676	0.797844	0.108472	0.00116571	0.916609	4.90915e-05	**		****
PG	0.0142579	0.000858161	0.0214552	0.00220527	0.0234887	0.00250875	0.00622061	0.00381234	0.351141	*	**
CL	0.482864	0.0614676	0.88507	0.0687759	0.887072	0.0520369	0.00164695	0.000964016	0.969866	**	***
LPC	2.15256	0.355117	1.41343	0.103056	1.23938	0.165432	0.0257662	0.0156378	0.196824	*	*
LPE	2.78762	0.528434	1.41652	0.268273	0.759734	0.200235	0.0160334	0.00341017	0.0273226	*	**	*
LPI	0.963595	0.0215087	1.13189	0.143437	0.739475	0.133024	0.114832	0.0449783	0.0254813		*	*
LPS	0.891548	0.163398	0.699118	0.0784273	0.47216	0.081783	0.139769	0.0164636	0.0256013		*	*
LPA	0.0807257	0.011505	0.0635629	0.00684745	0.037966	0.00370737	0.0905799	0.00359492	0.00470048		**	**
LPG	0.00153387	0.000459636	0.00188724	0.00086907	0.000454552	0.000507826	0.56731	0.0524807	0.0692955
Cer	3.33053	0.326349	4.36237	0.43846	5.83175	0.239455	0.0307949	0.00043181	0.0070105	*	***	*
IPC	0.321337	0.0431635	1.29875	0.0240018	0.775704	0.0435748	4.32139e-06	0.000212668	5.34774e-05	****	***	****
MIPC	2.95517	0.883378	2.7707	0.250864	2.47931	0.301508	0.745426	0.427107	0.267597
DG	5.03278	0.176155	3.02182	0.287654	3.72156	0.321644	0.000496265	0.00345618	0.0483806	***	**	*
TG	7.93378	0.79346	2.45117	0.487715	10.2896	0.629088	0.000521306	0.0157385	6.93055e-05	***	*	****
EE	12.0648	0.527951	14.635	1.67995	16.646	1.91706	0.0648021	0.0162584	0.243566		*
Sterols	11.5419	0.236879	17.1824	1.02019	7.11659	1.16327	0.000735191	0.00296277	0.000353415	***	**	***

## Sheet: Table vii
Table vii. List of differential expressed genes in S. pombe wild type and fass. j. cells grown at 24°C a)
Gene ID	Log2(fold_change)	p-value	Annotation
SPAC1002.19	-6.35444	5e-05	Uracil-regulated protein 1;urg1;ortholog
SPAC926.09c	-5.3571	5e-05	Fatty acid synthase subunit beta;fas1;ortholog
SPAPB8E5.05	-4.13015	0.01715	M-factor;mfm1;ortholog
SPAC27D7.03c	-4.11633	5e-05	Meiosis protein mei2;mei2;ortholog
SPAC1002.17c	-4.01551	5e-05	Putative uracil phosphoribosyltransferase urg2;urg2;ortholog
SPAC1039.09	-3.60937	0.0001	Sexual differentiation process putative amino-acid permease isp5;isp5;ortholog
SPAC1039.01	-3.36611	5e-05	Uncharacterized amino-acid permease C1039.01;SPAC1039.01;ortholog
SPAC25B8.13c	-3.33115	5e-05	Sexual differentiation process protein isp7;isp7;ortholog
SPBC8D2.15	-2.69751	0.03135	Lipoyl synthase, mitochondrial;lip5;ortholog
SPAC869.05c	-2.63419	5e-05	Probable sulfate permease C869.05c;SPAC869.05c;ortholog
SPAC1F8.03c	-2.58082	5e-05	Siderophore iron transporter 3;str3;ortholog
SPAC1002.18	-2.54553	5e-05	Protein urg3;urg3;ortholog
SPCPB1C11.01	-2.50746	5e-05	Ammonium transporter 1;amt1;ortholog
SPAC1399.04c	-1.96727	0.0017	Uracil phosphoribosyltransferase 2;SPAC1399.04c;ortholog
SPBC32C12.02	-1.91921	5e-05	Transcription factor ste11;ste11;ortholog
SPAC23E2.03c	-1.86304	0.00295	Protein ste7;ste7;ortholog
SPAC29B12.10c	-1.85863	5e-05	Glutathione transporter 1;pgt1;ortholog
SPAC1565.04c	-1.85838	0.00415	Sexual differentiation protein ste4;ste4;ortholog
SPBC354.12	-1.84546	5e-05	Glyceraldehyde-3-phosphate dehydrogenase 2;gpd3;ortholog
SPAC869.10c	-1.79541	0.00165	Probable proline-specific permease put4;put4;ortholog
SPBC25B2.02c	-1.78489	0.005	Mating factor M secretion protein mam1;mam1;ortholog
SPCC1739.06c	-1.77617	5e-05	Probable uroporphyrinogen-III C-methyltransferase;SPCC1739.06c;ortholog
SPAC1039.02	-1.75428	5e-05	Uncharacterized protein C1039.02;SPAC1039.02;ortholog
SPAP7G5.06	-1.69485	0.0008	Uncharacterized amino-acid permease P7G5.06;SPAP7G5.06;ortholog
SPAC17A2.01	-1.68661	5e-05	Vitamin B6 transporter bsu1;bsu1;ortholog
SPBC2G5.06c	-1.64353	0.00015	Sulfide:quinone oxidoreductase, mitochondrial;hmt2;ortholog
SPAC10F6.12c	-1.50905	0.0032	Protein-S-isoprenylcysteine O-methyltransferase;mam4;ortholog
SPBC26H8.01	-1.49473	0.0004	Thiamine thiazole synthase;thi2;ortholog
SPAC22F3.12c	-1.44101	0.0083	Regulator of G-protein signaling 1;rgs1;ortholog
SPBC29B5.02c	-1.42963	0.00035	Sexual differentiation process protein isp4;isp4;ortholog
SPBC4F6.09	-1.41654	0.0007	Siderophore iron transporter 1;str1;ortholog
SPBPB2B2.10c	-1.4099	0.0097	Galactose-1-phosphate uridylyltransferase;gal7;ortholog
SPCC1739.08c	-1.3311	0.03325	Uncharacterized oxidoreductase C1739.08c;SPCC1739.08c;ortholog
SPAC110.01	-1.32984	0.0022	Serine/threonine-protein kinase ppk1;ppk1;ortholog
SPAC11D3.18c	-1.32365	0.0041	Uncharacterized transporter C11D3.18C;SPAC11D3.18c;ortholog
SPCPB1C11.03	-1.3097	0.00185	Uncharacterized transporter PB1C11.03;SPCPB1C11.03;ortholog
SPBP16F5.08c	-1.26028	0.012	Thiol-specific monooxygenase;fmo1;ortholog
SPBP4G3.02	-1.2268	0.0033	Acid phosphatase;pho1;ortholog
SPBC8E4.01c	-1.21358	0.0044	Putative inorganic phosphate transporter C8E4.01c;SPBC8E4.01c;ortholog
SPBC887.17	-1.20661	0.00365	Putative xanthine/uracil permease C887.17;SPBC887.17;ortholog
SPCC70.03c	-1.18037	0.00385	Probable proline dehydrogenase, mitochondrial;SPCC70.03c;ortholog
SPBC106.17c	-1.17514	0.0235	Serine O-succinyltransferase;cys2;ortholog
SPCC1235.14	-1.15587	0.0078	High-affinity glucose transporter ght5;ght5;ortholog
SPAC3A11.07	-1.13799	0.00875	Probable NADH-ubiquinone oxidoreductase C3A11.07, mitochondrial;SPAC3A11.07;ortholog
SPAC2H10.01	-1.12741	0.00395	Uncharacterized transcriptional regulatory protein C2H10.01;SPAC2H10.01;ortholog
SPCC794.03	-1.10896	0.01285	Uncharacterized amino-acid permease C794.03;SPCC794.03;ortholog
SPCC417.16	-1.09791	0.0073	NADH dehydrogenase [ubiquinone] 1 alpha subcomplex subunit 4 homolog;SPCC417.16;ortholog
SPAC806.11	-1.0893	0.00705	Putative uncharacterized protein C806.11;SPAC806.11;ortholog
SPBC428.11	-1.08233	0.0124	Homocysteine synthase;met17;ortholog
SPAC20G8.03	-1.05308	0.0439	Myo-inositol transporter 2;itr2;ortholog
SPAC1F7.08	-1.00936	0.01945	Iron transport multicopper oxidase fio1;fio1;ortholog
SPBC1347.11	-0.996384	0.01755	Stress-responsive protein 1;sro1;ortholog
SPAC9.10	-0.895608	0.02925	Thiamine transporter thi9;thi9;ortholog
SPBC24C6.06	-0.893233	0.0403	Guanine nucleotide-binding protein alpha-1 subunit;gpa1;ortholog
SPCC1827.03c	-0.884711	0.0353	Putative peroxisomal-coenzyme A synthetase;SPCC1827.03c;ortholog
SPAC4G9.20c	-0.880856	0.03885	Uncharacterized mitochondrial carrier C4G9.20c;SPAC4G9.20c;ortholog
SPBC36.04	-0.880465	0.03505	Cysteine synthase 1;cys11;ortholog
SPBP35G2.16c	-0.846005	0.03755	Extender of the chronological lifespan protein 2;ecl2;ortholog
SPBC428.03c	-0.777949	0.04675	Thiamine-repressible acid phosphatase pho4;pho4;ortholog
SPAC19E9.03	0.821356	0.04525	G1/S-specific cyclin pas1;pas1;ortholog
SPAC222.08c	0.841682	0.03555	Uncharacterized glutaminase C222.08c;SPAC222.08c;ortholog
SPAC8E11.10	0.841924	0.03385	Sorbose reductase sou1;SPAC8E11.10;ortholog
SPCC1281.06c	0.842409	0.04355	Probable acyl-CoA desaturase;SPCC1281.06c;ortholog
SPBC119.03	0.853189	0.03275	Probable catechol O-methyltransferase 1;SPBC119.03;ortholog
SPAC869.11	0.856883	0.034	Cationic amino acid transporter 1;cat1;ortholog
SPCC330.06c	0.860541	0.04595	Peroxisomal membrane associated protein 20;pmp20;ortholog
SPCC320.03	0.871079	0.0423	Uncharacterized transcriptional regulatory protein C320.03;SPCC320.03;ortholog
SPBC18H10.02	0.880865	0.04225	Long-chain-fatty-acid--CoA ligase 1;lcf1;ortholog
SPBC4B4.08	0.912566	0.0241	High-affinity glucose transporter ght2;ght2;ortholog
SPAC25B8.10	0.916409	0.02495	Uncharacterized methyltransferase-like C25B8.10;SPAC25B8.10;ortholog
SPBP8B7.05c	0.916723	0.0318	Carbonic anhydrase;SPBP8B7.05c;ortholog
SPAC11D3.08c	0.932323	0.0278	Uncharacterized amino-acid permease C11D3.08c;SPAC11D3.08c;ortholog
SPBC30B4.09	0.94123	0.0436	Putative uncharacterized protein C30B4.09;SPBC30B4.09;ortholog
SPAC140.01	0.941375	0.0225	Succinate dehydrogenase [ubiquinone] iron-sulfur subunit, mitochondrial;sdh2;ortholog
SPAPB1A10.08	0.980031	0.03525	Meiotically up-regulated protein PB1A10.08;SPAPB1A10.08;ortholog
SPBC19C7.04c	1.03059	0.04145	Uncharacterized protein C19C7.04c;SPBC19C7.04c;ortholog
SPCC4B3.10c	1.03215	0.01095	Inositol-pentakisphosphate 2-kinase;ipk1;ortholog
SPAC56E4.04c	1.04043	0.02295	Acetyl-CoA carboxylase;cut6;ortholog
SPCC1884.02	1.08231	0.0138	High-affinity nickel transport protein nic1;nic1;ortholog
SPAC20G4.03c	1.09334	0.0095	Eukaryotic translation initiation factor 2-alpha kinase 1;hri1;ortholog
SPBC1773.03c	1.09484	0.0221	Uncharacterized aminotransferase C1771.03c;SPBC1773.03c;ortholog
SPBC1773.08c	1.10143	0.0183	O-glycoside alpha-1,2-mannosyltransferase homolog 4;omh4;ortholog
SPBC1198.01	1.10357	0.0323	Zinc-type alcohol dehydrogenase-like protein C1198.01;SPBC1198.01;ortholog
SPBC1683.07	1.10442	0.0063	Alpha-glucosidase;mal1;ortholog
SPAC5H10.08c	1.14272	0.00655	Pantoate--beta-alanine ligase;pan6;ortholog
SPBC365.01	1.14901	0.0062	CRAL-TRIO domain-containing protein C365.01;SPBC365.01;ortholog
SPCC188.10c	1.16116	0.00985	N/A
SPAPB24D3.10c	1.16902	0.0055	Alpha-glucosidase;agl1;ortholog
SPCC576.17c	1.17035	0.0116	Uncharacterized transporter C576.17c;SPCC576.17c;ortholog
SPAPJ760.03c	1.20588	0.0034	Protein adg1;adg1;ortholog
SPBC12C2.04	1.22835	0.0025	Uncharacterized protein C12C2.04;SPBC12C2.04;ortholog
SPAC3C7.13c	1.2419	0.00475	Probable glucose-6-phosphate 1-dehydrogenase C7.13c;SPAC3C7.13c;ortholog
SPBC1198.14c	1.25885	0.0129	Fructose-1,6-bisphosphatase;fbp1;ortholog
SPBC16A3.10	1.28952	0.00195	Lysophospholipid acyltransferase;ale1;ortholog
SPCC1235.02	1.29569	0.0024	Biotin synthase;bio2;ortholog
SPBC354.08c	1.29765	0.0026	Uncharacterized protein C354.08c;SPBC354.08c;ortholog
SPBC1289.16c	1.30207	0.00515	Copper amine oxidase-like protein cao2;cao2;ortholog
SPAC139.05	1.32555	0.0084	Putative succinate-semialdehyde dehydrogenase C139.05 [NADP(+)];SPAC139.05;ortholog
SPAC23H4.01c	1.40359	0.0007	Oxysterol-binding protein homolog C23H4.01c;SPAC23H4.01c;ortholog
SPAC869.02c	1.40957	0.00125	Flavohemoprotein;SPAC869.02c;ortholog
SPCC18B5.01c	1.41043	0.00105	Brefeldin A resistance protein;bfr1;ortholog
SPBC2A9.02	1.41045	0.00045	Uncharacterized protein C2A9.02;SPBC2A9.02;ortholog
SPCC191.11	1.42975	0.0011	Invertase;inv1;ortholog
SPAC9E9.11	1.44081	0.0009	Pyridoxal reductase;plr1;ortholog
SPCPB1C11.02	1.44583	0.03025	Probable amino-acid permease PB1C11.02;SPCPB1C11.02;ortholog
SPCC1281.07c	1.47663	0.00105	Glutathione S-transferase omega-like 2;gst4;ortholog
SPBPB21E7.08	1.51065	0.00905	N/A
SPBC17D11.03c	1.51516	0.00205	Uncharacterized protein C17D11.03c;SPBC17D11.03c;ortholog
SPAPB15E9.02c	1.51616	0.0256	Putative uncharacterized membrane protein PB15E9.02c;SPAPB15E9.02c;ortholog
SPBC56F2.06	1.53702	0.00105	Meiotically up-regulated gene 147 protein;mug147;ortholog
SPCC1393.12	1.55103	0.0054	Uncharacterized protein C1393.12;SPCC1393.12;ortholog
SPAC11D3.10	1.55825	0.01265	Uncharacterized protein C11D3.10;SPAC11D3.10;ortholog
SPCC70.08c	1.55864	0.00035	Uncharacterized methyltransferase C70.08c;SPCC70.08c;ortholog
SPBC337.08c	1.5797	0.0001	Polyubiquitin;ubi4;ortholog
SPCC663.08c	1.5805	0.0256	Uncharacterized oxidoreductase C663.08c;SPCC663.08c;ortholog
SPAC5H10.10	1.58971	0.01745	Putative NADPH dehydrogenase C5H10.10;SPAC5H10.10;ortholog
SPBC24C6.09c	1.61914	0.0002	Probable phosphoketolase;SPBC24C6.09c;ortholog
SPBC215.11c	1.6283	0.00055	Uncharacterized oxidoreductase C215.11c;SPBC215.11c;ortholog
SPAC4H3.03c	1.63119	0.00305	Uncharacterized protein C4H3.03c;SPAC4H3.03c;ortholog
SPAC23C11.06c	1.71027	0.0002	Uncharacterized protein C23C11.06c;SPAC23C11.06c;ortholog
SPBC1271.08c	1.71196	0.0059	Uncharacterized protein C1271.08c;SPBC1271.08c;ortholog
SPBC3E7.02c	1.72087	5e-05	Heat shock protein 16;hsp16;ortholog
SPBC1773.13	1.72753	0.0074	Aromatic amino acid aminotransferase C1773.13;SPBC1773.13;ortholog
SPCC18B5.02c	1.77186	0.0052	N/A
SPAC977.14c	1.78673	5e-05	Putative aryl-alcohol dehydrogenase C977.14c;SPAC977.14c;ortholog
SPCC1450.09c	1.7946	5e-05	Putative lysophospholipase C1450.09c;SPCC1450.09c;ortholog
SPCC757.07c	1.93836	5e-05	Catalase;ctt1;ortholog
SPBC1271.07c	1.93988	0.00135	Uncharacterized N-acetyltransferase C1271.07c;SPBC1271.07c;ortholog
SPAPB24D3.07c	1.98745	5e-05	Uncharacterized protein PB24D3.07c;SPAPB24D3.07c;ortholog
SPAC32A11.02c	2.0686	5e-05	Uncharacterized protein C32A11.02c;SPAC32A11.02c;ortholog
SPCPB16A4.06c	2.09645	0.028	Uncharacterized protein PB16A4.06c;SPCPB16A4.06c;ortholog
SPBC1604.01	2.1192	0.02085	Ergothioneine biosynthesis protein 1;egt1;ortholog
SPCC757.03c	2.22088	0.0003	Glutathione-independent glyoxalase hsp3101;hsp3101;ortholog
SPAPB24D3.08c	2.23433	5e-05	Zinc-type alcohol dehydrogenase-like protein PB24D3.08c;SPAPB24D3.08c;ortholog
SPAC186.04c	2.27157	0.03815	Uncharacterized protein C186.04c;SPAC186.04c;ortholog
SPCC338.18	2.33746	0.0383	Uncharacterized membrane protein C338.18;SPCC338.18;ortholog
SPACUNK4.17	2.36442	5e-05	Uncharacterized protein UNK4.17;SPACUNK4.17;ortholog
SPAC186.05c	2.447	0.00015	GDT1-like protein C186.05c;SPAC186.05c;ortholog
SPAC4H3.08	2.46899	0.0015	Uncharacterized oxidoreductase C4H3.08;SPAC4H3.08;ortholog
SPBPB21E7.09	2.49666	0.0071	Probable L-asparaginase 3;SPBPB21E7.09;ortholog
SPBPB21E7.07	2.51231	5e-05	Antisense-enhancing sequence 1;aes1;ortholog
SPBC16E9.16c	2.68781	5e-05	Protein lsd90;lsd90;ortholog
SPBPB21E7.01c	2.70815	0.0002	Enolase 1-2;eno102;ortholog
SPBC32H8.15	2.78867	0.0019	Putative uncharacterized protein C32H8.15;SPBC32H8.15;ortholog
SPAC27D7.09c	2.82806	5e-05	Uncharacterized but2-like protein C27D7.09c;SPAC27D7.09c;ortholog
SPCC569.05c	2.85432	5e-05	Uncharacterized transporter C569.05c;SPCC569.05c;ortholog
SPAC3G6.05	2.96128	5e-05	Protein sym1;SPAC3G6.05;ortholog
SPAC1B3.16c	2.97224	5e-05	Vitamin H transporter 1;vht1;ortholog
SPAC11D3.01c	3.02835	0.0002	UPF0654 protein C11D3.01c;SPAC11D3.01c;ortholog
SPBPB21E7.04c	3.1214	0.0014	Probable catechol O-methyltransferase 2;SPBPB21E7.04c;ortholog
SPCC965.07c	3.29554	5e-05	Glutathione S-transferase 2;gst2;ortholog
SPAC19A8.16	3.59968	0.00505	Uncharacterized protein prl65;prl65;ortholog
SPAC3C7.14c	3.7544	5e-05	P25 protein;obr1;ortholog
SPAC23H3.15c	4.40295	5e-05	Uncharacterized protein C23H3.15c;SPAC23H3.15c;ortholog
SPAC186.01	4.47701	0.0135	Putative cell agglutination protein pfl9;pfl9;ortholog
SPAC977.15	4.60314	0.01185	Uncharacterized AIM2 family protein C977.15;SPAC977.15;ortholog
a) Mga2 target genes identified in this RNAseq experiment are highlighted in pink

## Sheet: Table viii
Table viii. List of differential expressed genes in S. pombe wild type and fass. j. cells grown at 30°C
Gene ID	Log2(fold_change)	p-value	Annotation
SPAC926.09c	-4.37638	5e-05	Fatty acid synthase subunit beta;fas1;ortholog
SPAC27D7.03c	-3.2115	0.0339	Meiosis protein mei2;mei2;ortholog
SPAC1F8.03c	-3.04989	0.04175	Siderophore iron transporter 3;str3;ortholog
SPAC1002.19	-2.91875	5e-05	Uracil-regulated protein 1;urg1;ortholog
SPAC25B8.13c	-2.34477	0.00015	Sexual differentiation process protein isp7;isp7;ortholog
SPCPB1C11.01	-2.12942	0.00025	Ammonium transporter 1;amt1;ortholog
SPAC1002.17c	-2.01883	5e-05	Putative uracil phosphoribosyltransferase urg2;urg2;ortholog
SPBC32C12.02	-1.93243	0.00115	Transcription factor ste11;ste11;ortholog
SPAC1565.04c	-1.8269	0.02745	Sexual differentiation protein ste4;ste4;ortholog
SPBC8E4.01c	-1.75589	5e-05	Putative inorganic phosphate transporter C8E4.01c;SPBC8E4.01c;ortholog
SPAC3A11.07	-1.69702	0.00015	Probable NADH-ubiquinone oxidoreductase C3A11.07, mitochondrial;SPAC3A11.07;ortholog
SPBC359.02	-1.68254	0.00705	Putative alanine racemase 2;alr2;ortholog
SPBC887.17	-1.40154	0.00115	Putative xanthine/uracil permease C887.17;SPBC887.17;ortholog
SPBPB2B2.10c	-1.33777	0.0206	Galactose-1-phosphate uridylyltransferase;gal7;ortholog
SPCC70.03c	-1.29524	0.00185	Probable proline dehydrogenase, mitochondrial;SPCC70.03c;ortholog
SPBC354.12	-1.23767	0.00335	Glyceraldehyde-3-phosphate dehydrogenase 2;gpd3;ortholog
SPBC4F6.09	-1.19332	0.0022	Siderophore iron transporter 1;str1;ortholog
SPAC1002.18	-1.18859	0.0042	Protein urg3;urg3;ortholog
SPAC110.01	-1.17577	0.01485	Serine/threonine-protein kinase ppk1;ppk1;ortholog
SPCC417.16	-1.12087	0.0067	NADH dehydrogenase [ubiquinone] 1 alpha subcomplex subunit 4 homolog;SPCC417.16;ortholog
SPCC338.10c	-0.995161	0.01645	Cytochrome c oxidase polypeptide 5, mitochondrial;cox5;ortholog
SPCC613.10	-0.967304	0.0282	Cytochrome b-c1 complex subunit 2, mitochondrial;qcr2;ortholog
SPAC1786.02	-0.929892	0.0329	Probable lysophospholipase C1786.02;SPAC1786.02;ortholog
SPBC29A3.18	-0.928303	0.01845	Cytochrome c1, heme protein, mitochondrial;cyt1;ortholog
SPBC409.08	-0.923957	0.0323	Uncharacterized MFS-type transporter SPBC409.08;SPBC409.08;ortholog
SPBC1703.13c	-0.899965	0.02515	Probable mitochondrial phosphate carrier protein;SPBC1703.13c;ortholog
SPBP4G3.02	-0.899532	0.02275	Acid phosphatase;pho1;ortholog
SPBC530.10c	-0.897139	0.04105	ADP,ATP carrier protein;anc1;ortholog
SPBC21C3.19	-0.896229	0.022	SDO1-like protein C21C3.19;SPBC21C3.19;ortholog
SPCC1223.03c	-0.896067	0.02255	Glycerol-3-phosphate dehydrogenase, mitochondrial;gut2;ortholog
SPAC1039.01	-0.89277	0.0432	Uncharacterized amino-acid permease C1039.01;SPAC1039.01;ortholog
SPBP23A10.15c	-0.865249	0.03815	Probable mitochondrial-processing peptidase subunit beta;qcr1;ortholog
SPBC16D10.08c	-0.848631	0.0302	Heat shock protein 104;hsp104;ortholog
SPAC32A11.02c	0.774539	0.0436	Uncharacterized protein C32A11.02c;SPAC32A11.02c;ortholog
SPBC365.01	0.815961	0.04345	CRAL-TRIO domain-containing protein C365.01;SPBC365.01;ortholog
SPAC22A12.08c	0.834488	0.04995	Uncharacterized CDP-alcohol phosphatidyltransferase class-I family protein C22A12.08c;SPAC22A12.08c;ortholog
SPBC660.15	0.835391	0.0307	Uncharacterized RNA-binding protein C660.15;SPBC660.15;ortholog
SPAC19G12.16c	0.85435	0.0276	Serine/threonine-rich protein adg2;adg2;ortholog
SPBC1826.01c	0.856498	0.0314	Probable helicase mot1;mot1;ortholog
SPBC12C2.03c	0.863175	0.02675	Uncharacterized FAD-binding protein C12C2.03c;SPBC12C2.03c;ortholog
SPBC19C7.04c	0.864265	0.0396	Uncharacterized protein C19C7.04c;SPBC19C7.04c;ortholog
SPCC663.03	0.875166	0.02435	Leptomycin B resistance protein pmd1;pmd1;ortholog
SPAPB1A10.08	0.882003	0.03985	Meiotically up-regulated protein PB1A10.08;SPAPB1A10.08;ortholog
SPCC965.05c	0.883922	0.0407	G/U mismatch-specific uracil DNA glycosylase;thp1;ortholog
SPAC14C4.01c	0.886784	0.0308	Uncharacterized protein C14C4.01c;SPAC14C4.01c;ortholog
SPBC947.04	0.897269	0.031	Putative cell agglutination protein pfl3;pfl3;ortholog
SPBC1683.01	0.900885	0.0203	Putative inorganic phosphate transporter C1683.01;SPBC1683.01;ortholog
SPBC119.03	0.90601	0.0224	Probable catechol O-methyltransferase 1;SPBC119.03;ortholog
SPAC31G5.10	0.912863	0.0315	DNA-binding protein eta2;eta2;ortholog
SPCC550.08	0.917025	0.04155	Uncharacterized N-acetyltransferase C550.08;SPCC550.08;ortholog
SPAC821.04c	0.935666	0.0316	Poly(A) RNA polymerase cid13;cid13;ortholog
SPBC12C2.04	0.953233	0.01565	Uncharacterized protein C12C2.04;SPBC12C2.04;ortholog
SPCC1235.13	0.960385	0.0452	High-affinity fructose transporter ght6;ght6;ortholog
SPBP4H10.11c	0.963909	0.01595	Long-chain-fatty-acid--CoA ligase 2;lcf2;ortholog
SPBC1306.02	0.967126	0.02005	Uncharacterized WD repeat-containing protein C1306.02;SPBC1306.02;ortholog
SPBC354.08c	0.96882	0.0217	Uncharacterized protein C354.08c;SPBC354.08c;ortholog
SPAC3C7.13c	0.969231	0.02515	Probable glucose-6-phosphate 1-dehydrogenase C7.13c;SPAC3C7.13c;ortholog
SPAC29B12.08	0.980375	0.0136	Uncharacterized protein C29B12.08;SPAC29B12.08;ortholog
SPAP8A3.04c	0.998623	0.02055	Heat shock protein hsp9;hsp9;ortholog
SPCC965.14c	1.01917	0.0308	Probable cytosine deaminase;SPCC965.14c;ortholog
SPAC6G10.03c	1.02299	0.0197	probable cardiolipin-specific deacylase, mitochondrial;SPAC6G10.03c;ortholog
SPCC1235.01	1.02863	0.0226	Uncharacterized protein C1235.01;SPCC1235.01;ortholog
SPCC1494.01	1.02981	0.03075	UPF0676 protein C1494.01;SPCC1494.01;ortholog
SPAC5H10.08c	1.04047	0.01475	Pantoate--beta-alanine ligase;pan6;ortholog
SPAC23C11.06c	1.05063	0.0084	Uncharacterized protein C23C11.06c;SPAC23C11.06c;ortholog
SPBC16G5.03	1.07016	0.03305	Uncharacterized RING finger protein C16G5.03;SPBC16G5.03;ortholog
SPCC1223.13	1.07263	0.01675	Transcription factor cbf12;cbf12;ortholog
SPBC1683.08	1.08608	0.0345	High-affinity hexose transporter ght4;ght4;ortholog
SPAC821.09	1.1025	0.00985	Endo-1,3(4)-beta-glucanase 1;eng1;ortholog
SPBC1198.02	1.10328	0.01895	Adenine deaminase;dea2;ortholog
SPAC20G4.05c	1.10372	0.0211	UPF0061 protein C20G4.05c;SPAC20G4.05c;ortholog
SPAC11G7.01	1.10915	0.00545	Uncharacterized serine-rich protein C11G7.01;SPAC11G7.01;ortholog
SPAC11D3.07c	1.12247	0.0154	Uncharacterized transcriptional regulatory protein C11D3.07c;SPAC11D3.07c;ortholog
SPBC21D10.07	1.12609	0.02565	COX assembly mitochondrial protein 1;cmc1;ortholog
SPCC1753.03c	1.13109	0.0447	Meiotic recombination protein rec7;rec7;ortholog
SPCC132.04c	1.14141	0.03275	Probable NAD-specific glutamate dehydrogenase;gdh2;ortholog
SPAC1093.01	1.16075	0.0049	Pentatricopeptide repeat-containing protein 5, mitochondrial;ppr5;ortholog
SPAPB24D3.10c	1.1652	0.0229	Alpha-glucosidase;agl1;ortholog
SPAPB18E9.02c	1.17091	0.0173	Serine/threonine-protein kinase ppk18;ppk18;ortholog
SPAC26H5.08c	1.17131	0.00305	Glucan 1,3-beta-glucosidase;bgl2;ortholog
SPAC25B8.10	1.20844	0.00615	Uncharacterized methyltransferase-like C25B8.10;SPAC25B8.10;ortholog
SPBC56F2.03	1.20909	0.0442	Actin-like protein arp10;arp10;ortholog
SPBP4H10.12	1.21019	0.0439	UPF0303 protein P4H10.12;SPBP4H10.12;ortholog
SPBC2A9.02	1.2298	0.00455	Uncharacterized protein C2A9.02;SPBC2A9.02;ortholog
SPCC4B3.10c	1.24358	0.00385	Inositol-pentakisphosphate 2-kinase;ipk1;ortholog
SPAC56E4.04c	1.25642	0.00715	Acetyl-CoA carboxylase;cut6;ortholog
SPCC584.16c	1.258	0.0335	Uncharacterized protein C584.16c;SPCC584.16c;ortholog
SPBP8B7.32	1.26694	0.00175	Putative uncharacterized protein P8B7.32;SPBP8B7.32;ortholog
SPCC622.02	1.27881	0.0403	Putative uncharacterized membrane protein C622.02;SPCC622.02;ortholog
SPBC3H7.05c	1.31026	0.00375	Uncharacterized membrane protein C3H7.05c;SPBC3H7.05c;ortholog
SPCC1235.02	1.31856	0.0017	Biotin synthase;bio2;ortholog
SPBC3E7.02c	1.32705	0.0017	Heat shock protein 16;hsp16;ortholog
SPCC757.03c	1.33399	0.0213	Glutathione-independent glyoxalase hsp3101;hsp3101;ortholog
SPBC27.03	1.33896	0.01585	Meiotic expression up-regulated protein 25;meu25;ortholog
SPCC330.06c	1.33996	0.0019	Peroxisomal membrane associated protein 20;pmp20;ortholog
SPBC19F8.07	1.3623	0.0204	Serine/threonine-protein kinase crk1;mcs6;ortholog
SPAC186.05c	1.378	0.01155	GDT1-like protein C186.05c;SPAC186.05c;ortholog
SPBC1773.06c	1.40327	0.02085	Zinc-type alcohol dehydrogenase-like protein C1773.06c;SPBC1773.06c;ortholog
SPCC1281.04	1.40363	0.03315	Probable pyridoxal reductase 2;SPCC1281.04;ortholog
SPCC1223.09	1.40368	0.0087	Uricase;SPCC1223.09;ortholog
SPBC26H8.11c	1.40889	0.0307	Uncharacterized protein C26H8.11c;SPBC26H8.11c;ortholog
SPBC3H7.06c	1.40978	0.0037	F-box protein pof9;pof9;ortholog
SPAC4H3.03c	1.40987	0.0072	Uncharacterized protein C4H3.03c;SPAC4H3.03c;ortholog
SPBC21C3.01c	1.44129	0.01825	Vacuolar protein sorting-associated protein 13a;vps1301;ortholog
SPCC188.10c	1.45356	0.0021	N/A
SPBC16A3.10	1.45665	0.0003	Lysophospholipid acyltransferase;ale1;ortholog
SPAC23H4.01c	1.46402	0.0002	Oxysterol-binding protein homolog C23H4.01c;SPAC23H4.01c;ortholog
SPCC16A11.12c	1.47605	0.0205	Probable ubiquitin carboxyl-terminal hydrolase 1;ubp1;ortholog
SPCC1442.02	1.47775	0.0076	UPF0649 protein C1442.02;SPCC1442.02;ortholog
SPBPB10D8.01	1.519	0.01505	Uncharacterized transporter PB10D8.01;SPBPB10D8.01;ortholog
SPAC1F7.12	1.53669	5e-05	Aldo-keto reductase yakc [NADP(+)];yak3;ortholog
SPBC12C2.09c	1.55066	0.0282	ADIPOR-like receptor SPBC12C2.09c;SPBC12C2.09c;ortholog
SPAC513.07	1.55323	0.00235	Putative uncharacterized oxidoreductase C513.07;SPAC513.07;ortholog
SPCC191.11	1.56026	0.0012	Invertase;inv1;ortholog
SPCC1450.09c	1.57571	0.00045	Putative lysophospholipase C1450.09c;SPCC1450.09c;ortholog
SPAC15A10.10	1.58279	0.00485	Mei4-dependent protein 6;mde6;ortholog
SPBC337.08c	1.6165	5e-05	Polyubiquitin;ubi4;ortholog
SPBPB21E7.01c	1.6298	0.006	Enolase 1-2;eno102;ortholog
SPBC16E9.16c	1.63296	0.0004	Protein lsd90;lsd90;ortholog
SPACUNK4.17	1.63476	5e-05	Uncharacterized protein UNK4.17;SPACUNK4.17;ortholog
SPAC1A6.06c	1.65086	0.00835	Meiotic expression up-regulated protein 31;meu31;ortholog
SPAC869.02c	1.65998	5e-05	Flavohemoprotein;SPAC869.02c;ortholog
SPAPB15E9.02c	1.66064	0.02885	Putative uncharacterized membrane protein PB15E9.02c;SPAPB15E9.02c;ortholog
SPAC9E9.11	1.67711	0.00065	Pyridoxal reductase;plr1;ortholog
SPAC2E1P3.01	1.71803	0.018	Zinc-type alcohol dehydrogenase-like protein C2E1P3.01;SPAC2E1P3.01;ortholog
SPAC3G6.05	1.72711	0.002	Protein sym1;SPAC3G6.05;ortholog
SPBC36.03c	1.73329	5e-05	Uncharacterized transporter C36.03c;SPBC36.03c;ortholog
SPAC11D3.01c	1.73396	0.0215	UPF0654 protein C11D3.01c;SPAC11D3.01c;ortholog
SPAC1039.02	1.7692	5e-05	Uncharacterized protein C1039.02;SPAC1039.02;ortholog
SPCC1281.07c	1.83568	0.00015	Glutathione S-transferase omega-like 2;gst4;ortholog
SPBC17D11.03c	1.87392	0.00025	Uncharacterized protein C17D11.03c;SPBC17D11.03c;ortholog
SPCC18B5.02c	1.92181	0.0028	N/A
SPBP8B7.05c	1.93747	5e-05	Carbonic anhydrase;SPBP8B7.05c;ortholog
SPBC32H8.06	1.9384	0.03735	Meiotically up-regulated gene 93 protein;mug93;ortholog
SPCC1442.01	1.9554	0.0019	Protein ste6;ste6;ortholog
SPAC959.05c	1.99997	0.0011	Thioredoxin domain-containing protein C959.05c;SPAC959.05c;ortholog
SPCC1281.08	2.00713	0.00655	Meiotic expression up-regulated protein 24;wtf11;ortholog
SPCC548.07c	2.05804	0.03225	High-affinity glucose transporter ght1;ght1;ortholog
SPBC56F2.06	2.06736	0.0014	Meiotically up-regulated gene 147 protein;mug147;ortholog
SPBC215.11c	2.12918	5e-05	Uncharacterized oxidoreductase C215.11c;SPBC215.11c;ortholog
SPBPB10D8.02c	2.13027	0.0115	Uncharacterized sulfatase PB10D8.02c;SPBPB10D8.02c;ortholog
SPBPB21E7.08	2.17559	0.0005	N/A
SPCC663.08c	2.20822	0.02375	Uncharacterized oxidoreductase C663.08c;SPCC663.08c;ortholog
SPCPB16A4.06c	2.21247	0.01275	Uncharacterized protein PB16A4.06c;SPCPB16A4.06c;ortholog
SPAC4H3.08	2.23536	0.0065	Uncharacterized oxidoreductase C4H3.08;SPAC4H3.08;ortholog
SPAC27D7.09c	2.26918	5e-05	Uncharacterized but2-like protein C27D7.09c;SPAC27D7.09c;ortholog
SPBC1773.03c	2.28723	5e-05	Uncharacterized aminotransferase C1771.03c;SPBC1773.03c;ortholog
SPCC18B5.01c	2.36281	5e-05	Brefeldin A resistance protein;bfr1;ortholog
SPBPB21E7.07	2.37337	0.011	Antisense-enhancing sequence 1;aes1;ortholog
SPAPB24D3.07c	2.37527	5e-05	Uncharacterized protein PB24D3.07c;SPAPB24D3.07c;ortholog
SPBC3H7.08c	2.44923	0.0239	Uncharacterized protein C3H7.08c;SPBC3H7.08c;ortholog
SPBC1683.07	2.5296	5e-05	Alpha-glucosidase;mal1;ortholog
SPAC23H3.15c	2.57178	0.00135	Uncharacterized protein C23H3.15c;SPAC23H3.15c;ortholog
SPCC569.05c	2.59882	5e-05	Uncharacterized transporter C569.05c;SPCC569.05c;ortholog
SPCC338.18	2.61273	0.02785	Uncharacterized membrane protein C338.18;SPCC338.18;ortholog
SPAC1B3.16c	2.63331	5e-05	Vitamin H transporter 1;vht1;ortholog
SPAC186.01	2.68529	0.00915	Putative cell agglutination protein pfl9;pfl9;ortholog
SPBC1604.01	2.69142	0.0444	Ergothioneine biosynthesis protein 1;egt1;ortholog
SPAPB24D3.08c	2.77	5e-05	Zinc-type alcohol dehydrogenase-like protein PB24D3.08c;SPAPB24D3.08c;ortholog
SPBPB21E7.04c	2.92465	0.0042	Probable catechol O-methyltransferase 2;SPBPB21E7.04c;ortholog
SPAC20G4.03c	3.10477	5e-05	Eukaryotic translation initiation factor 2-alpha kinase 1;hri1;ortholog
SPBC32H8.15	3.38154	0.02795	Putative uncharacterized protein C32H8.15;SPBC32H8.15;ortholog
SPBP4G3.03	3.61273	0.0187	Uncharacterized protein P4G3.03;SPBP4G3.03;ortholog
SPCC965.07c	3.79981	5e-05	Glutathione S-transferase 2;gst2;ortholog
SPAC3C7.14c	4.41117	5e-05	P25 protein;obr1;ortholog

## Sheet: Table ix
Table ix. Fission yeast 1:1:1:1 OMA groups corresponding to single-TMH S.pombe proteinsa)
OMA ID	SCHCR ID	SCHJY ID	SCHOY ID	SCHPO ID	SCHCR TMH number	SCHJY TMH number	SCHOY TMH number	SCHPO TMH number	SCHCR TMH length(s)	SCHJY TMH length(s)	SCHOY TMH length(s)	SCHPO TMH length(s)
187017	SCHCR01084	SCHJY02404	SCHOY01128	SCHPO03070	1	0	1	1	23	NA	23	20
187183	SCHCR04474	SCHJY04526	SCHOY02130	SCHPO04309	0	0	0	1	NA	NA	NA	23
187233	SCHCR03164	SCHJY04624	SCHOY00403	SCHPO01696	0	0	0	1	NA	NA	NA	23
187242	SCHCR01819	SCHJY01352	SCHOY02965	SCHPO01462	0	0	0	1	NA	NA	NA	20
187293	SCHCR03335	SCHJY04478	SCHOY04244	SCHPO04612	0	0	0	1	NA	NA	NA	18
187524	SCHCR01249	SCHJY01301	SCHOY00964	SCHPO02625	1	0	1	1	23	NA	23	23
208088	SCHCR02610	SCHJY03667	SCHOY02409	SCHPO01420	1	0	1	1	23	NA	23	23
494703	SCHCR01931	SCHJY01684	SCHOY02855	SCHPO03260	1	0	1	1	20	NA	23	20
496960	SCHCR02700	SCHJY02916	SCHOY02477	SCHPO01350	1	0	0	1	18	NA	NA	23
530295	SCHCR01258	SCHJY01500	SCHOY00954	SCHPO02635	0	0	0	1	NA	NA	NA	23
537226	SCHCR00537	SCHJY04332	SCHOY04506	SCHPO03940	1	0	1	1	20	NA	20	19
548167	SCHCR03575	SCHJY02656	SCHOY01346	SCHPO00489	1	0	1	1	18	NA	18	19
548347	SCHCR02099	SCHJY01007	SCHOY00526	SCHPO01562	0	0	0	1	NA	NA	NA	23
651368	SCHCR03395	SCHJY04101	SCHOY02641	SCHPO03648	1	0	1	1	23	NA	23	23
657104	SCHCR02434	SCHJY01798	SCHOY04014	SCHPO01855	1	0	1	1	20	NA	20	20
679241	SCHCR04062	SCHJY01864	SCHOY04913	SCHPO02280	0	0	0	1	NA	NA	NA	20
681654	SCHCR04659	SCHJY04801	SCHOY01753	SCHPO02598	0	0	0	1	NA	NA	NA	23
683972	SCHCR00395	SCHJY02180	SCHOY04555	SCHPO00737	0	0	0	1	NA	NA	NA	23
700795	SCHCR04295	SCHJY03035	SCHOY02307	SCHPO04468	2	0	1	1	23,23	NA	23	23
715251	SCHCR01890	SCHJY03814	SCHOY02897	SCHPO00789	0	0	0	1	NA	NA	NA	23
727213	SCHCR04160	SCHJY00200	SCHOY04815	SCHPO02503	0	0	0	1	NA	NA	NA	23
738191	SCHCR04812	SCHJY01339	SCHOY01600	SCHPO00202	0	0	0	1	NA	NA	NA	23
744849	SCHCR04414	SCHJY02864	SCHOY02190	SCHPO04353	1	0	1	1	23	NA	23	23
764473	SCHCR04143	SCHJY02161	SCHOY04832	SCHPO02481	1	0	1	1	18	NA	23	23
769778	SCHCR01894	SCHJY02287	SCHOY02893	SCHPO00798	1	0	1	1	19	NA	19	19
780358	SCHCR02230	SCHJY02302	SCHOY03814	SCHPO00833	0	0	0	1	NA	NA	NA	23
795107	SCHCR01081	SCHJY02406	SCHOY01130	SCHPO03068	1	0	1	1	23	NA	23	23
800882	SCHCR02172	SCHJY03005	SCHOY03758	SCHPO03316	1	0	1	1	20	NA	20	20
801406	SCHCR02265	SCHJY00555	SCHOY03849	SCHPO00859	1	0	0	1	18	NA	NA	23
808212	SCHCR03149	SCHJY00071	SCHOY00389	SCHPO01711	1	0	1	1	23	NA	23	23
815803	SCHCR05040	SCHJY02741	SCHOY00808	SCHPO02782	1	0	1	1	23	NA	23	23
823841	SCHCR01850	SCHJY00452	SCHOY02935	SCHPO01496	0	0	1	1	NA	NA	20	23
837220	SCHCR00752	SCHJY00669	SCHOY04298	SCHPO03408	2	0	1	1	23,23	NA	20	20
838958	SCHCR01409	SCHJY01907	SCHOY03369	SCHPO01884	1	0	1	1	20	NA	20	18
840136	SCHCR05072	SCHJY00227	SCHOY00840	SCHPO02750	1	0	1	1	23	NA	23	23
853673	SCHCR03603	SCHJY02224	SCHOY01373	SCHPO00515	0	0	0	1	NA	NA	NA	23
855088	SCHCR03836	SCHJY04756	SCHOY03590	SCHPO02159	1	0	1	1	20	NA	20	20
187262	SCHCR03668	SCHJY02783	SCHOY01438	SCHPO00579	1	1	1	1	20	18	20	20
215648	SCHCR05151	SCHJY03285	SCHOY00918	SCHPO02672	1	1	1	1	23	18	23	23
494998	SCHCR03735	SCHJY01502	SCHOY01511	SCHPO00644	1	1	1	1	23	18	23	23
526731	SCHCR02576	SCHJY01940	SCHOY02442	SCHPO01384	1	1	1	1	20	18	20	23
546975	SCHCR03564	SCHJY01089	SCHOY01335	SCHPO00478	1	1	1	1	19	18	19	18
586314	SCHCR04887	SCHJY04482	SCHOY02529	SCHPO02932	1	1	1	1	18	18	18	18
606844	SCHCR02729	SCHJY04082	SCHOY02506	SCHPO02954	1	1	1	1	23	18	23	20
651132	SCHCR01889	SCHJY03815	SCHOY02898	SCHPO00788	1	1	1	1	18	18	18	18
654787	SCHCR04012	SCHJY00711	SCHOY03420	SCHPO04022	1	1	1	1	23	18	23	18
708551	SCHCR04973	SCHJY02441	SCHOY00741	SCHPO02847	1	1	1	1	18	18	18	18
712195	SCHCR05123	SCHJY01063	SCHOY00891	SCHPO02701	1	1	1	1	23	18	23	20
742254	SCHCR04858	SCHJY04370	SCHOY01554	SCHPO00693	1	1	1	1	20	18	20	20
750649	SCHCR03975	SCHJY01774	SCHOY03452	SCHPO01973	0	1	1	1	NA	18	23	18
762108	SCHCR00591	SCHJY01026	SCHOY04457	SCHPO03897	1	1	1	1	18	18	18	18
795545	SCHCR01485	SCHJY02701	SCHOY03293	SCHPO01081	1	1	1	1	18	18	18	18
814673	SCHCR01007	SCHJY02067	SCHOY02682	SCHPO03606	1	1	1	1	23	18	23	20
817830	SCHCR03139	SCHJY01893	SCHOY00380	SCHPO01720	0	1	0	1	NA	18	NA	18
852331	SCHCR00503	SCHJY01461	SCHOY04539	SCHPO03976	0	1	0	1	NA	18	NA	18
854302	SCHCR01045	SCHJY03596	SCHOY01166	SCHPO00305	1	1	1	1	18	18	18	18
189885	SCHCR01464	SCHJY00303	SCHOY03314	SCHPO01060	1	1	2	1	20	19	19,19	19
497396	SCHCR04980	SCHJY02434	SCHOY00749	SCHPO02839	1	1	1	1	20	19	20	20
763679	SCHCR03812	SCHJY00437	SCHOY03615	SCHPO02185	1	1	1	1	23	19	23	23
826775	SCHCR03741	SCHJY01509	SCHOY01519	SCHPO00651	1	1	1	1	23	19	23	23
833151	SCHCR04941	SCHJY01989	SCHOY02579	SCHPO02878	1	1	1	1	20	19	23	23
187078	SCHCR03192	SCHJY02801	SCHOY00431	SCHPO01669	1	1	1	1	23	20	23	23
187195	SCHCR04113	SCHJY01752	SCHOY04861	SCHPO03715	1	1	1	1	23	20	23	20
187216	SCHCR03157	SCHJY00079	SCHOY00397	SCHPO01703	1	1	1	1	20	20	20	20
187232	SCHCR00940	SCHJY02022	SCHOY02751	SCHPO03539	0	1	0	1	NA	20	NA	19
187483	SCHCR04237	SCHJY01092	SCHOY04159	SCHPO04525	1	1	1	1	23	20	23	23
187584	SCHCR02124	SCHJY02493	SCHOY03705	SCHPO04190	1	1	1	1	20	20	20	23
225070	SCHCR01854	SCHJY00455	SCHOY02931	SCHPO01500	1	1	1	1	23	20	23	23
489826	SCHCR00487	SCHJY01471	SCHOY04643	SCHPO03989	1	1	1	1	23	20	23	23
532221	SCHCR02177	SCHJY03434	SCHOY03764	SCHPO03311	0	1	1	1	NA	20	20	23
688077	SCHCR00238	SCHJY04196	SCHOY04789	SCHPO01206	1	1	1	1	23	20	20	18
689438	SCHCR04850	SCHJY01076	SCHOY01562	SCHPO00162	1	1	1	1	18	20	20	18
712194	SCHCR01553	SCHJY04046	SCHOY03227	SCHPO02013	1	1	1	1	23	20	20	20
732788	SCHCR04106	SCHJY01790	SCHOY04868	SCHPO03708	1	1	1	1	23	20	23	23
744777	SCHCR01923	SCHJY01673	SCHOY02864	SCHPO03269	1	1	1	1	23	20	23	20
769779	SCHCR05001	SCHJY02391	SCHOY00769	SCHPO02821	1	1	1	1	20	20	20	20
777191	SCHCR01974	SCHJY03877	SCHOY00649	SCHPO03035	1	1	1	1	23	20	23	23
779985	SCHCR02489	SCHJY00868	SCHOY04068	SCHPO01795	1	1	1	1	23	20	23	23
797357	SCHCR02985	SCHJY04746	SCHOY00233	SCHPO04953	2	1	2	1	18,20	20	18,20	20
803233	SCHCR04363	SCHJY00419	SCHOY02240	SCHPO04400	1	1	1	1	20	20	20	20
805412	SCHCR03093	SCHJY00180	SCHOY00335	SCHPO01765	1	1	1	1	20	20	20	20
812261	SCHCR02686	SCHJY00117	SCHOY02463	SCHPO01364	1	1	1	1	20	20	20	20
812573	SCHCR00277	SCHJY01366	SCHOY04752	SCHPO01247	1	1	1	1	20	20	20	20
833146	SCHCR01221	SCHJY01274	SCHOY00990	SCHPO03208	1	1	1	1	19	20	18	18
834649	SCHCR03452	SCHJY01153	SCHOY01221	SCHPO00356	1	1	1	1	23	20	23	23
839384	SCHCR03593	SCHJY02213	SCHOY01362	SCHPO00507	1	1	1	1	23	20	20	23
850090	SCHCR00304	SCHJY02471	SCHOY04726	SCHPO01273	1	1	1	1	20	20	20	20
186997	SCHCR00399	SCHJY02182	SCHOY04558	SCHPO00734	1	1	2	1	23	23	20,20	23
187010	SCHCR04606	SCHJY03771	SCHOY01806	SCHPO02540	1	1	1	1	23	23	23	23
187139	SCHCR03965	SCHJY04725	SCHOY03463	SCHPO01985	1	1	1	1	23	23	23	23
187327	SCHCR00615	SCHJY01385	SCHOY04434	SCHPO03874	2	1	2	1	19,23	23	18,23	23
187346	SCHCR02259	SCHJY00576	SCHOY03843	SCHPO00844	1	1	1	1	23	23	23	23
187402	SCHCR03719	SCHJY02845	SCHOY01495	SCHPO00628	2	1	2	1	23,20	23	23,23	23
187471	SCHCR00806	SCHJY04029	SCHOY00712	SCHPO03438	1	1	1	1	23	23	23	23
189021	SCHCR03817	SCHJY02331	SCHOY03610	SCHPO02180	1	1	1	1	23	23	23	23
210634	SCHCR00974	SCHJY02054	SCHOY02717	SCHPO03574	1	1	1	1	20	23	20	23
215470	SCHCR04416	SCHJY02862	SCHOY02188	SCHPO04351	1	1	1	1	20	23	23	23
512269	SCHCR04529	SCHJY02491	SCHOY02072	SCHPO04231	2	1	1	1	23,23	23	23	23
516747	SCHCR03781	SCHJY04214	SCHOY03644	SCHPO04117	1	1	1	1	23	23	23	23
529166	SCHCR03833	SCHJY00241	SCHOY03594	SCHPO02163	0	1	0	1	NA	23	NA	23
540973	SCHCR04273	SCHJY03056	SCHOY02329	SCHPO04489	1	1	1	1	23	23	23	20
542399	SCHCR05007	SCHJY02909	SCHOY00775	SCHPO02815	1	1	1	1	20	23	20	20
546999	SCHCR02410	SCHJY02681	SCHOY03991	SCHPO01015	1	1	0	1	20	23	NA	20
547021	SCHCR03359	SCHJY00803	SCHOY04268	SCHPO04636	1	1	1	1	23	23	23	23
547378	SCHCR04435	SCHJY00190	SCHOY02169	SCHPO04331	1	1	1	1	23	23	23	23
547788	SCHCR01685	SCHJY02883	SCHOY03101	SCHPO02098	1	1	2	1	23	23	23,23	23
549437	SCHCR05015	SCHJY00133	SCHOY00783	SCHPO02807	1	1	1	1	23	23	23	23
636833	SCHCR02544	SCHJY00366	SCHOY04123	SCHPO04803	1	1	1	1	23	23	23	23
659025	SCHCR03480	SCHJY00465	SCHOY01251	SCHPO00386	1	1	1	1	23	23	23	23
659344	SCHCR05108	SCHJY02140	SCHOY00875	SCHPO02716	1	1	2	1	23	23	23,23	23
668686	SCHCR03445	SCHJY01146	SCHOY01214	SCHPO00349	1	1	1	1	23	23	23	23
675259	SCHCR02264	SCHJY00556	SCHOY03848	SCHPO00860	1	1	1	1	23	23	23	23
700818	SCHCR02473	SCHJY00844	SCHOY04052	SCHPO01812	0	1	0	1	NA	23	NA	20
716273	SCHCR03076	SCHJY04361	SCHOY00319	SCHPO04838	1	1	1	1	23	23	23	23
720720	SCHCR01200	SCHJY03716	SCHOY01011	SCHPO03042	1	1	1	1	23	23	23	23
722970	SCHCR00529	SCHJY03253	SCHOY04513	SCHPO03947	1	1	1	1	23	23	23	23
725283	SCHCR03226	SCHJY03321	SCHOY00464	SCHPO01627	0	1	0	1	NA	23	NA	23
726922	SCHCR01252	SCHJY01493	SCHOY00961	SCHPO02628	2	1	2	1	20,23	23	20,23	23
741082	SCHCR02291	SCHJY04577	SCHOY03875	SCHPO00895	0	1	0	1	NA	23	NA	23
742255	SCHCR03016	SCHJY02557	SCHOY00264	SCHPO04692	1	1	1	1	23	23	23	22
746576	SCHCR04047	SCHJY04658	SCHOY03387	SCHPO01903	1	1	1	1	23	23	23	23
761508	SCHCR02740	SCHJY02950	SCHOY02517	SCHPO02944	1	1	1	1	23	23	23	23
769775	SCHCR02513	SCHJY03396	SCHOY04091	SCHPO01772	1	1	1	1	23	23	23	23
795178	SCHCR04281	SCHJY03052	SCHOY02321	SCHPO04483	1	1	2	1	35	23	23,23	20
795547	SCHCR04216	SCHJY02418	SCHOY04180	SCHPO04546	1	1	1	1	23	23	23	23
795661	SCHCR03645	SCHJY01665	SCHOY01414	SCHPO00556	1	1	1	1	18	23	18	23
797358	SCHCR00852	SCHJY00697	SCHOY00668	SCHPO03379	1	1	1	1	23	23	23	23
797904	SCHCR04470	SCHJY01107	SCHOY02134	SCHPO04304	1	1	1	1	23	23	23	23
799027	SCHCR03414	SCHJY00763	SCHOY02660	SCHPO03629	0	1	0	1	NA	23	NA	18
803710	SCHCR04533	SCHJY04691	SCHOY02068	SCHPO04225	1	1	0	1	23	23	NA	23
811736	SCHCR00586	SCHJY01033	SCHOY04463	SCHPO03902	1	1	1	1	23	23	23	23
812259	SCHCR00896	SCHJY01311	SCHOY02795	SCHPO03495	1	1	1	1	20	23	20	23
812759	SCHCR04977	SCHJY02437	SCHOY00745	SCHPO02843	1	1	1	1	23	23	23	23
814577	SCHCR05056	SCHJY01172	SCHOY00824	SCHPO02767	1	1	0	1	20	23	NA	23
833142	SCHCR00094	SCHJY00390	SCHOY01959	SCHPO02400	1	1	1	1	23	23	23	18
833306	SCHCR01453	SCHJY00313	SCHOY03326	SCHPO01050	1	1	1	1	23	23	23	23
848012	SCHCR02268	SCHJY00552	SCHOY03852	SCHPO00872	0	1	0	1	NA	23	NA	23
848760	SCHCR01623	SCHJY04174	SCHOY03161	SCHPO01124	1	1	1	1	23	23	23	23
850815	SCHCR05070	SCHJY00226	SCHOY00838	SCHPO02753	1	1	1	1	23	23	23	18
850960	SCHCR02616	SCHJY00807	SCHOY02402	SCHPO04644	1	1	1	1	23	23	23	23
851429	SCHCR01722	SCHJY03942	SCHOY03064	SCHPO00118	1	1	1	1	23	23	23	23
852534	SCHCR01440	SCHJY02147	SCHOY03339	SCHPO01038	2	1	2	1	23,23	23	23,23	23
853980	SCHCR04329	SCHJY02988	SCHOY02272	SCHPO04434	2	1	2	1	20,23	23	20,23	23
855012	SCHCR02621	SCHJY00800	SCHOY02397	SCHPO04649	1	1	1	1	23	23	23	23
857250	SCHCR03928	SCHJY01524	SCHOY03499	SCHPO01943	1	1	1	1	23	23	23	23
865243	SCHCR04545	SCHJY04696	SCHOY02057	SCHPO04212	1	1	1	1	23	23	23	23
792219	SCHCR01580	SCHJY04262	SCHOY03198	SCHPO04089	2	2	2	1	23,23	18,23	20,23	23
813569	SCHCR02780	SCHJY03151	SCHOY00031	SCHPO02429	2	2	1	1	18,23	18,23	18	23
187291	SCHCR03059	SCHJY00837	SCHOY00303	SCHPO04751	2	2	1	1	23,20	20,18	18	19
681065	SCHCR02300	SCHJY03235	SCHOY03884	SCHPO00904	2	2	2	1	23,23	20,20	23,23	23
498029	SCHCR04796	SCHJY01324	SCHOY01614	SCHPO03111	1	2	1	1	23	23,20	23	23
569998	SCHCR01644	SCHJY02933	SCHOY03143	SCHPO02056	0	2	1	1	NA	23,20	20	23
187055	SCHCR03696	SCHJY03517	SCHOY01473	SCHPO00605	1	2	1	1	23	23,23	23	23
187191	SCHCR00772	SCHJY04400	SCHOY04277	SCHPO03469	2	2	3	1	20,20	23,23	23,23,20	20
508560	SCHCR02343	SCHJY01243	SCHOY03924	SCHPO00944	1	2	1	1	23	23,23	23	23
780376	SCHCR05017	SCHJY00175	SCHOY00785	SCHPO02805	1	2	1	1	20	23,23	20	20
797332	SCHCR00296	SCHJY00761	SCHOY04733	SCHPO01265	2	2	2	1	23,23	23,23	23,23	23
797671	SCHCR01264	SCHJY00581	SCHOY00948	SCHPO02641	2	3	2	1	23,23	20,23,23	20,23	23
a) OMA groups where a single-TMH S. pombe protein corresponds to an S. japonicus protein with no computationally predicted TMHs are highlighterd in light blue. Groups where a single-TMH S. pombe protein corresponds to an S. japonicus protein with a shorter TMH are highlighterd in orange.
